# Supplementary material for: Impact of different consensus definition criteria on sepsis diagnosis in a cohort of critically ill patients—Insights from a new mathematical probabilistic approach to mortality-based validation of sepsis criteria
Source: PLoS One. 2020 Sep 8;15(9):e0238548. doi: 10.1371/journal.pone.0238548 (PMC7478755; doi:10.1371/journal.pone.0238548)
Supplement: S2 Appendix — (XLSX) [file pone.0238548.s002.xlsx]

## Sheet: UPMC_SOFA
S2 Appendix. Spreadsheet on calculations performed in the data of the UPMC ICU validation cohort of sepsis-3 validation study*
UPMC Validation Cohort for ICU patients (n=7932) [All infected!]								estimator	LO95	UP95	Literature
		in-hospital death
		deceased	survived	Total			P(SOFA≥2|deceased)	0.98
SOFA	≥2	1263	5979	7242			P(SOFA≥2|survived)	0.9
	0 or 1	26	664	690
	Total	1289	6643	7932
						Prevalence	P(SOFA≥2)	0.913011
							P(deceased)	0.162506
							P(SOFA≥2, deceased)	0.159228
						Correlation	Cor(SOFA≥2,in-hospital death)	0.104441
						Mortality	P(deceased|SOFA≥2)	0.174399
							P(deceased|SOFA = 0 or 1)	0.0376812
						RISKRATIO	P(deceased|SOFA ≥2) / P(deceased|Sofa = 0 or 1)	4.62829	3.16387	6.77053	https://en.wikipedia.org/wiki/Risk_ratio
						ODDSRATIO		5.39473	3.62882	8.01998	https://en.wikipedia.org/wiki/Odds_ratio
all numbers highlighted in grey were taken from eTable 3 in Supplement of sepsis-3 validation study*
As it constitutes the currently recommended definition and operationalization of sepsis by the Society of Critical Care Medicine (SCCM) and the European Society of Intensive Care Medicine (ESICM)**,
we used the here presented numbers from the sepsis-3 validation study* and SOFA≥2 as septic condition to calculate the expected correlation of sepsis and in-hospital death. We used this value (0.104) to evalute the correlations of sepsis criteria with in-hospital mortality in our data (Table 4 in the main manuscript).
*Sepsis-3 validation study: Seymour CW, Liu VX, Iwashyna TJ, Brunkhorst FM, Rea TD, Scherag A, et al. Assessment of clinical criteria for sepsis: for the Third International Consensus Definitions for Sepsis and Septic Shock (Sepsis-3). JAMA. 2016;315: 762-774.
**Singer M, Deutschman CS, Seymour CW, Shankar-Hari M, Annane D, Bauer M, et al. The Third International Consensus definitions for sepsis and septic shock (Sepsis-3). JAMA. 2016;315: 801-810.
