# Supplementary material for: Impact of different consensus definition criteria on sepsis diagnosis in a cohort of critically ill patients—Insights from a new mathematical probabilistic approach to mortality-based validation of sepsis criteria
Source: PLoS One. 2020 Sep 8;15(9):e0238548. doi: 10.1371/journal.pone.0238548 (PMC7478755; doi:10.1371/journal.pone.0238548)
Supplement: S3 Appendix — (XLSX) [file pone.0238548.s003.xlsx]

## Sheet: data
encounterNumber	admission_n	days_since_admission	sex	age	deceased	sofa	sofa_following_24h	sofa_previous_48h	sepsis-3_sofa_absolute	sepsis-3_sofa_change	SIRS	infection	nComorbid	charlstScore
11595	0	0	m	72	1	10	NA	10	10	NA	3	0	3	4
11668	0	0	f	68	1	8	8	8	9	0	4	1	1	1
11668	0	1	f	68	1	8	7	8	9	-1	4	0	1	1
11668	0	2	f	68	1	7	8	8	9	0	3	0	1	1
11668	0	3	f	68	1	8	8	8	9	0	2	0	1	1
11668	0	4	f	68	1	8	7	8	9	-1	2	0	1	1
11668	0	5	f	68	1	7	6	8	9	-2	2	0	1	1
11668	0	6	f	68	1	6	6	7	9	-1	2	0	1	1
11668	0	7	f	68	1	6	5	6	9	-1	2	0	1	1
11668	0	8	f	68	1	5	5	6	9	-1	2	0	1	1
11668	0	9	f	68	1	5	5	5	9	0	3	0	1	1
11668	0	10	f	68	1	5	6	5	9	1	3	0	1	1
11668	0	11	f	68	1	6	6	6	9	0	2	0	1	1
11668	0	12	f	68	1	6	6	6	9	0	2	0	1	1
11668	0	13	f	68	1	6	6	6	9	0	2	0	1	1
11668	0	14	f	68	1	6	6	6	9	0	4	0	1	1
11668	0	15	f	68	1	6	6	6	9	0	4	0	1	1
11668	0	16	f	68	1	6	7	6	9	1	3	0	1	1
11668	0	17	f	68	1	7	7	7	9	0	3	0	1	1
11668	0	18	f	68	1	7	7	7	9	0	2	0	1	1
11668	0	19	f	68	1	7	9	7	9	2	2	0	1	1
11668	0	20	f	68	1	9	9	9	9	0	3	0	1	1
11668	0	21	f	68	1	9	9	9	9	0	3	0	1	1
11668	0	22	f	68	1	9	8	9	9	-1	3	0	1	1
11668	0	23	f	68	1	8	8	9	9	-1	4	0	1	1
11668	0	24	f	68	1	8	7	8	9	-1	3	0	1	1
11668	0	25	f	68	1	7	7	8	9	-1	3	0	1	1
11668	0	26	f	68	1	7	6	7	9	-1	3	0	1	1
11668	0	27	f	68	1	6	NA	7	9	NA	3	0	1	1
11731	0	0	m	68	0	4	3	4	6	-1	1	0	4	5
11731	0	1	m	68	0	3	4	5	6	-1	4	0	4	5
11731	0	2	m	68	0	4	3	4	6	-1	3	0	4	5
11731	0	3	m	68	0	3	3	4	6	-1	3	0	4	5
11731	0	4	m	68	0	3	2	3	6	-1	3	0	4	5
11731	0	5	m	68	0	2	2	3	6	-1	3	0	4	5
11731	0	6	m	68	0	2	2	2	6	0	2	0	4	5
11731	0	7	m	68	0	2	3	2	6	1	2	0	4	5
11731	0	8	m	68	0	3	6	3	6	3	3	0	4	5
11731	0	9	m	68	0	6	6	6	6	0	3	0	4	5
11731	0	10	m	68	0	6	3	6	6	-3	3	0	4	5
11731	0	11	m	68	0	3	3	6	6	-3	4	0	4	5
11731	0	12	m	68	0	3	NA	3	6	NA	3	0	4	5
11736	0	0	f	71	0	3	NA	3	3	NA	1	0	5	11
11745	0	0	m	79	1	7	10	7	11	3	3	1	4	5
11745	0	1	m	79	1	10	11	10	11	1	3	1	4	5
11745	0	2	m	79	1	11	11	11	11	0	4	0	4	5
11745	0	3	m	79	1	11	NA	11	11	NA	0	0	4	5
11747	0	0	m	56	1	2	NA	2	2	NA	2	0	0	0
11752	0	0	f	81	0	5	5	5	6	0	1	1	2	2
11752	0	1	f	81	0	5	3	6	6	-3	2	0	2	2
11752	0	2	f	81	0	3	3	6	6	-3	2	0	2	2
11752	0	3	f	81	0	3	NA	4	6	NA	2	0	2	2
11759	0	0	m	75	1	13	11	13	15	-2	3	1	2	2
11759	0	1	m	75	1	11	14	13	15	1	2	0	2	2
11759	0	2	m	75	1	14	12	15	15	-3	2	0	2	2
11759	0	3	m	75	1	12	NA	14	15	NA	3	0	2	2
11761	0	0	m	36	0	11	10	11	11	-1	2	0	1	2
11761	0	1	m	36	0	10	8	11	11	-3	2	0	1	2
11761	0	2	m	36	0	8	NA	10	11	NA	1	0	1	2
11764	0	0	f	49	0	1	NA	1	1	NA	2	0	2	8
11766	0	0	m	76	1	7	8	7	9	1	2	1	1	1
11766	0	1	m	76	1	8	8	8	9	0	3	0	1	1
11766	0	2	m	76	1	8	6	9	9	-3	3	0	1	1
11766	0	3	m	76	1	6	5	8	9	-3	3	0	1	1
11766	0	4	m	76	1	5	5	6	9	-1	2	0	1	1
11766	0	5	m	76	1	5	4	5	9	-1	2	0	1	1
11766	0	6	m	76	1	4	5	5	9	0	3	0	1	1
11766	0	7	m	76	1	5	5	5	9	0	4	0	1	1
11766	0	8	m	76	1	5	6	5	9	1	4	0	1	1
11766	0	9	m	76	1	6	4	6	9	-2	3	0	1	1
11766	0	10	m	76	1	4	4	6	9	-2	2	0	1	1
11766	0	11	m	76	1	4	6	4	9	2	3	0	1	1
11766	0	12	m	76	1	6	5	6	9	-1	2	0	1	1
11766	0	13	m	76	1	5	5	6	9	-1	4	0	1	1
11766	0	14	m	76	1	5	4	6	9	-2	3	0	1	1
11766	0	15	m	76	1	4	NA	5	9	NA	0	0	1	1
11768	0	0	m	56	0	7	9	7	9	2	3	0	0	0
11768	0	1	m	56	0	9	NA	9	9	NA	2	0	0	0
11768	1	6	m	56	0	3	2	3	3	-1	2	0	0	0
11768	1	7	m	56	0	2	NA	3	3	NA	2	0	0	0
11769	0	0	m	60	1	10	11	10	13	1	3	1	5	11
11769	0	1	m	60	1	11	12	12	13	0	2	1	5	11
11769	0	2	m	60	1	12	10	13	13	-3	1	1	5	11
11769	0	3	m	60	1	10	NA	13	13	NA	3	0	5	11
11771	0	0	m	50	0	0	0	0	0	0	2	0	1	2
11771	0	1	m	50	0	0	NA	0	0	NA	0	0	1	2
11772	0	0	f	50	0	4	4	4	7	0	2	0	1	2
11772	0	1	f	50	0	4	7	4	7	3	3	0	1	2
11772	0	2	f	50	0	7	7	7	7	0	2	0	1	2
11772	0	3	f	50	0	7	5	7	7	-2	2	0	1	2
11772	0	4	f	50	0	5	NA	7	7	NA	4	0	1	2
11773	0	0	m	85	0	4	4	4	4	0	0	0	2	2
11773	0	1	m	85	0	4	4	4	4	0	2	0	2	2
11773	0	2	m	85	0	4	4	4	4	0	0	0	2	2
11773	0	3	m	85	0	4	3	4	4	-1	2	0	2	2
11773	0	4	m	85	0	3	NA	4	4	NA	2	0	2	2
11774	0	0	m	72	1	8	5	8	8	-3	2	0	3	4
11774	0	1	m	72	1	5	NA	8	8	NA	2	0	3	4
11774	1	16	m	72	1	10	10	10	15	0	2	1	3	4
11774	1	17	m	72	1	10	11	10	15	1	1	1	3	4
11774	1	18	m	72	1	11	10	11	15	-1	2	1	3	4
11774	1	19	m	72	1	10	7	12	15	-5	1	0	3	4
11774	1	20	m	72	1	7	7	10	15	-3	0	1	3	4
11774	1	21	m	72	1	7	10	7	15	3	1	0	3	4
11774	1	22	m	72	1	10	11	10	15	1	2	1	3	4
11774	1	23	m	72	1	11	10	11	15	-1	3	0	3	4
11774	1	24	m	72	1	10	10	11	15	-1	4	0	3	4
11774	1	25	m	72	1	10	12	10	15	2	4	0	3	4
11774	1	26	m	72	1	12	11	13	15	-2	2	1	3	4
11774	1	27	m	72	1	11	11	15	15	-4	4	0	3	4
11774	1	28	m	72	1	11	10	11	15	-1	4	0	3	4
11774	1	29	m	72	1	10	8	12	15	-4	4	0	3	4
11774	1	30	m	72	1	8	8	10	15	-2	4	0	3	4
11774	1	31	m	72	1	8	9	8	15	1	3	0	3	4
11774	1	32	m	72	1	9	9	11	15	-2	4	1	3	4
11774	1	33	m	72	1	9	8	9	15	-1	3	1	3	4
11774	1	34	m	72	1	8	10	9	15	1	3	0	3	4
11774	1	35	m	72	1	10	11	10	15	1	3	1	3	4
11774	1	36	m	72	1	11	9	11	15	-2	3	0	3	4
11774	1	37	m	72	1	9	9	11	15	-2	3	0	3	4
11774	1	38	m	72	1	9	9	9	15	0	3	1	3	4
11774	1	39	m	72	1	9	9	9	15	0	3	0	3	4
11774	1	40	m	72	1	9	10	9	15	1	3	0	3	4
11774	1	41	m	72	1	10	9	10	15	-1	3	0	3	4
11774	1	42	m	72	1	9	9	10	15	-1	2	0	3	4
11774	1	43	m	72	1	9	11	10	15	1	3	1	3	4
11774	1	44	m	72	1	11	11	11	15	0	2	0	3	4
11774	1	45	m	72	1	11	11	11	15	0	3	0	3	4
11774	1	46	m	72	1	11	10	11	15	-1	3	1	3	4
11774	1	47	m	72	1	10	11	11	15	0	4	0	3	4
11774	1	48	m	72	1	11	11	11	15	0	4	0	3	4
11774	1	49	m	72	1	11	11	11	15	0	4	0	3	4
11774	1	50	m	72	1	11	10	11	15	-1	4	0	3	4
11774	1	51	m	72	1	10	11	11	15	0	3	0	3	4
11774	1	52	m	72	1	11	9	11	15	-2	2	0	3	4
11774	1	53	m	72	1	9	9	11	15	-2	3	0	3	4
11774	1	54	m	72	1	9	10	9	15	1	2	0	3	4
11774	1	55	m	72	1	10	NA	10	15	NA	2	0	3	4
11775	0	0	m	41	0	0	NA	0	0	NA	2	0	0	0
11776	0	0	m	58	1	10	NA	10	10	NA	4	1	3	9
11777	0	0	f	68	0	10	11	10	11	1	3	1	3	4
11777	0	1	f	68	0	11	11	11	11	0	2	0	3	4
11777	0	2	f	68	0	11	8	11	11	-3	3	0	3	4
11777	0	3	f	68	0	8	7	11	11	-4	1	0	3	4
11777	0	4	f	68	0	7	7	8	11	-1	2	0	3	4
11777	0	5	f	68	0	7	8	7	11	1	1	0	3	4
11777	0	6	f	68	0	8	7	8	11	-1	4	1	3	4
11777	0	7	f	68	0	7	8	8	11	0	3	1	3	4
11777	0	8	f	68	0	8	10	9	11	1	3	1	3	4
11777	0	9	f	68	0	10	11	10	11	1	4	1	3	4
11777	0	10	f	68	0	11	11	11	11	0	3	0	3	4
11777	0	11	f	68	0	11	8	11	11	-3	2	0	3	4
11777	0	12	f	68	0	8	8	11	11	-3	3	0	3	4
11777	0	13	f	68	0	8	6	8	11	-2	3	0	3	4
11777	0	14	f	68	0	6	9	9	11	0	2	0	3	4
11777	0	15	f	68	0	9	5	9	11	-4	2	0	3	4
11777	0	16	f	68	0	5	6	9	11	-3	1	0	3	4
11777	0	17	f	68	0	6	5	6	11	-1	1	0	3	4
11777	0	18	f	68	0	5	5	7	11	-2	2	0	3	4
11777	0	19	f	68	0	5	6	6	11	0	2	0	3	4
11777	0	20	f	68	0	6	4	6	11	-2	2	0	3	4
11777	0	21	f	68	0	4	7	6	11	1	1	0	3	4
11777	0	22	f	68	0	7	8	7	11	1	2	1	3	4
11777	0	23	f	68	0	8	8	8	11	0	2	1	3	4
11777	0	24	f	68	0	8	8	8	11	0	2	0	3	4
11777	0	25	f	68	0	8	7	10	11	-3	2	1	3	4
11777	0	26	f	68	0	7	6	8	11	-2	0	1	3	4
11777	0	27	f	68	0	6	5	8	11	-3	2	0	3	4
11777	0	28	f	68	0	5	4	7	11	-3	2	1	3	4
11777	0	29	f	68	0	4	6	5	11	1	2	0	3	4
11777	0	30	f	68	0	6	7	6	11	1	4	1	3	4
11777	0	31	f	68	0	7	7	7	11	0	2	1	3	4
11777	0	32	f	68	0	7	6	7	11	-1	1	0	3	4
11777	0	33	f	68	0	6	4	7	11	-3	2	0	3	4
11777	0	34	f	68	0	4	4	6	11	-2	2	0	3	4
11777	0	35	f	68	0	4	4	4	11	0	3	0	3	4
11777	0	36	f	68	0	4	4	4	11	0	2	0	3	4
11777	0	37	f	68	0	4	5	4	11	1	3	0	3	4
11777	0	38	f	68	0	5	6	5	11	1	4	0	3	4
11777	0	39	f	68	0	6	5	6	11	-1	2	0	3	4
11777	0	40	f	68	0	5	4	6	11	-2	2	0	3	4
11777	0	41	f	68	0	4	5	5	11	0	2	0	3	4
11777	0	42	f	68	0	5	5	5	11	0	3	0	3	4
11777	0	43	f	68	0	5	6	5	11	1	4	0	3	4
11777	0	44	f	68	0	6	4	6	11	-2	3	0	3	4
11777	0	45	f	68	0	4	5	6	11	-1	2	0	3	4
11777	0	46	f	68	0	5	6	5	11	1	2	0	3	4
11777	0	47	f	68	0	6	6	6	11	0	4	0	3	4
11777	0	48	f	68	0	6	4	6	11	-2	2	0	3	4
11777	0	49	f	68	0	4	5	6	11	-1	2	0	3	4
11777	0	50	f	68	0	5	5	5	11	0	2	0	3	4
11777	0	51	f	68	0	5	2	5	11	-3	3	0	3	4
11777	0	52	f	68	0	2	2	5	11	-3	3	0	3	4
11777	0	53	f	68	0	2	2	2	11	0	3	0	3	4
11777	0	54	f	68	0	2	2	2	11	0	2	0	3	4
11777	0	55	f	68	0	2	2	2	11	0	3	0	3	4
11777	0	56	f	68	0	2	2	2	11	0	2	0	3	4
11777	0	57	f	68	0	2	2	2	11	0	4	0	3	4
11777	0	58	f	68	0	2	4	2	11	2	3	0	3	4
11777	0	59	f	68	0	4	4	4	11	0	4	0	3	4
11777	0	60	f	68	0	4	5	5	11	0	2	0	3	4
11777	0	61	f	68	0	5	5	5	11	0	2	0	3	4
11777	0	62	f	68	0	5	5	5	11	0	4	1	3	4
11777	0	63	f	68	0	5	5	5	11	0	4	1	3	4
11777	0	64	f	68	0	5	4	5	11	-1	2	0	3	4
11777	0	65	f	68	0	4	4	5	11	-1	2	0	3	4
11777	0	66	f	68	0	4	5	4	11	1	2	0	3	4
11777	0	67	f	68	0	5	5	5	11	0	2	0	3	4
11777	0	68	f	68	0	5	4	5	11	-1	2	0	3	4
11777	0	69	f	68	0	4	3	5	11	-2	3	0	3	4
11777	0	70	f	68	0	3	4	4	11	0	2	0	3	4
11777	0	71	f	68	0	4	4	4	11	0	2	0	3	4
11777	0	72	f	68	0	4	4	4	11	0	2	0	3	4
11777	0	73	f	68	0	4	4	4	11	0	2	0	3	4
11777	0	74	f	68	0	4	5	4	11	1	2	0	3	4
11777	0	75	f	68	0	5	2	5	11	-3	2	0	3	4
11777	0	76	f	68	0	2	2	5	11	-3	2	0	3	4
11777	0	77	f	68	0	2	2	3	11	-1	2	0	3	4
11777	0	78	f	68	0	2	2	3	11	-1	2	0	3	4
11777	0	79	f	68	0	2	NA	2	11	NA	2	0	3	4
11778	0	0	f	44	0	0	NA	0	0	NA	2	0	0	0
11779	0	0	m	58	0	4	1	4	5	-3	3	0	2	3
11779	0	1	m	58	0	1	NA	5	5	NA	2	0	2	3
11780	0	0	f	79	0	13	NA	13	13	NA	3	1	0	0
11782	0	0	m	35	0	1	NA	1	1	NA	3	0	0	0
11783	0	0	m	59	0	6	6	6	9	0	1	0	2	3
11783	0	1	m	59	0	6	7	6	9	1	1	0	2	3
11783	0	2	m	59	0	7	7	7	9	0	1	0	2	3
11783	0	3	m	59	0	7	5	8	9	-3	1	0	2	3
11783	0	4	m	59	0	5	5	7	9	-2	2	0	2	3
11783	0	5	m	59	0	5	5	5	9	0	2	0	2	3
11783	0	6	m	59	0	5	9	5	9	4	1	0	2	3
11783	0	7	m	59	0	9	5	9	9	-4	1	0	2	3
11783	0	8	m	59	0	5	9	9	9	0	3	0	2	3
11783	0	9	m	59	0	9	4	9	9	-5	4	0	2	3
11783	0	10	m	59	0	4	3	9	9	-6	1	0	2	3
11783	0	11	m	59	0	3	NA	4	9	NA	0	0	2	3
11784	0	0	f	53	0	7	8	7	9	1	3	1	2	3
11784	0	1	f	53	0	8	7	8	9	-1	3	1	2	3
11784	0	2	f	53	0	7	9	9	9	0	2	1	2	3
11784	0	3	f	53	0	9	8	9	9	-1	1	1	2	3
11784	0	4	f	53	0	8	7	9	9	-2	1	0	2	3
11784	0	5	f	53	0	7	7	8	9	-1	2	1	2	3
11784	0	6	f	53	0	7	6	7	9	-1	2	0	2	3
11784	0	7	f	53	0	6	5	7	9	-2	2	0	2	3
11784	0	8	f	53	0	5	4	6	9	-2	3	0	2	3
11784	0	9	f	53	0	4	4	5	9	-1	3	0	2	3
11784	0	10	f	53	0	4	4	4	9	0	2	0	2	3
11784	0	11	f	53	0	4	3	4	9	-1	3	0	2	3
11784	0	12	f	53	0	3	3	4	9	-1	4	0	2	3
11784	0	13	f	53	0	3	3	4	9	-1	4	0	2	3
11784	0	14	f	53	0	3	3	3	9	0	3	0	2	3
11784	0	15	f	53	0	3	1	3	9	-2	2	0	2	3
11784	0	16	f	53	0	1	2	3	9	-1	3	0	2	3
11784	0	17	f	53	0	2	6	2	9	4	2	0	2	3
11784	0	18	f	53	0	6	6	6	9	0	3	0	2	3
11784	0	19	f	53	0	6	5	6	9	-1	3	0	2	3
11784	0	20	f	53	0	5	5	6	9	-1	3	0	2	3
11784	0	21	f	53	0	5	5	6	9	-1	3	0	2	3
11784	0	22	f	53	0	5	4	9	9	-5	2	0	2	3
11784	0	23	f	53	0	4	3	5	9	-2	2	0	2	3
11784	0	24	f	53	0	3	4	4	9	0	2	0	2	3
11784	0	25	f	53	0	4	5	4	9	1	2	0	2	3
11784	0	26	f	53	0	5	2	6	9	-4	2	1	2	3
11784	0	27	f	53	0	2	2	5	9	-3	3	1	2	3
11784	0	28	f	53	0	2	3	2	9	1	3	1	2	3
11784	0	29	f	53	0	3	2	3	9	-1	3	0	2	3
11784	0	30	f	53	0	2	4	3	9	1	3	0	2	3
11784	0	31	f	53	0	4	4	4	9	0	3	0	2	3
11784	0	32	f	53	0	4	1	4	9	-3	3	0	2	3
11784	0	33	f	53	0	1	1	4	9	-3	3	0	2	3
11784	0	34	f	53	0	1	1	1	9	0	2	0	2	3
11784	0	35	f	53	0	1	1	2	9	-1	2	0	2	3
11784	0	36	f	53	0	1	1	1	9	0	2	0	2	3
11784	0	37	f	53	0	1	NA	1	9	NA	2	0	2	3
11785	0	0	f	19	0	2	1	2	2	-1	2	0	1	2
11785	0	1	f	19	0	1	1	2	2	-1	3	0	1	2
11785	0	2	f	19	0	1	0	1	2	-1	1	0	1	2
11785	0	3	f	19	0	0	1	1	2	0	1	0	1	2
11785	0	4	f	19	0	1	NA	1	2	NA	1	0	1	2
11786	0	0	f	76	1	11	12	11	14	1	4	1	2	3
11786	0	1	f	76	1	12	11	12	14	-1	4	1	2	3
11786	0	2	f	76	1	11	9	12	14	-3	4	0	2	3
11786	0	3	f	76	1	9	9	14	14	-5	4	0	2	3
11786	0	4	f	76	1	9	8	10	14	-2	4	0	2	3
11786	0	5	f	76	1	8	9	9	14	0	3	0	2	3
11786	0	6	f	76	1	9	10	9	14	1	4	0	2	3
11786	0	7	f	76	1	10	NA	10	14	NA	3	0	2	3
11787	0	0	f	79	0	7	NA	7	7	NA	1	0	4	5
11788	0	0	f	54	0	8	NA	8	8	NA	2	0	1	2
11789	0	0	m	60	0	12	10	12	15	-2	3	1	2	2
11789	0	1	m	60	0	10	13	12	15	1	2	0	2	2
11789	0	2	m	60	0	13	14	13	15	1	2	0	2	2
11789	0	3	m	60	0	14	15	15	15	0	2	0	2	2
11789	0	4	m	60	0	15	15	15	15	0	2	0	2	2
11789	0	5	m	60	0	15	13	15	15	-2	2	1	2	2
11789	0	6	m	60	0	13	13	15	15	-2	3	1	2	2
11789	0	7	m	60	0	13	12	14	15	-2	3	0	2	2
11789	0	8	m	60	0	12	13	14	15	-1	3	0	2	2
11789	0	9	m	60	0	13	13	13	15	0	3	0	2	2
11789	0	10	m	60	0	13	12	14	15	-2	2	0	2	2
11789	0	11	m	60	0	12	12	13	15	-1	3	0	2	2
11789	0	12	m	60	0	12	12	12	15	0	2	0	2	2
11789	0	13	m	60	0	12	12	12	15	0	3	0	2	2
11789	0	14	m	60	0	12	9	12	15	-3	3	0	2	2
11789	0	15	m	60	0	9	9	12	15	-3	3	0	2	2
11789	0	16	m	60	0	9	8	10	15	-2	2	0	2	2
11789	0	17	m	60	0	8	7	9	15	-2	3	0	2	2
11789	0	18	m	60	0	7	NA	8	15	NA	4	0	2	2
11790	0	0	f	40	1	12	10	12	23	-2	3	1	1	1
11790	0	1	f	40	1	10	9	12	23	-3	4	1	1	1
11790	0	2	f	40	1	9	10	10	23	0	4	1	1	1
11790	0	3	f	40	1	10	12	10	23	2	3	1	1	1
11790	0	4	f	40	1	12	13	15	23	-2	3	0	1	1
11790	0	5	f	40	1	13	11	14	23	-3	2	0	1	1
11790	0	6	f	40	1	11	15	13	23	2	1	0	1	1
11790	0	7	f	40	1	15	20	15	23	5	1	1	1	1
11790	0	8	f	40	1	20	20	21	23	-1	4	1	1	1
11790	0	9	f	40	1	20	22	22	23	0	3	0	1	1
11790	0	10	f	40	1	22	NA	23	23	NA	4	0	1	1
11791	0	0	m	80	0	5	5	5	6	0	2	1	2	3
11791	0	1	m	80	0	5	6	5	6	1	2	1	2	3
11791	0	2	m	80	0	6	5	6	6	-1	2	0	2	3
11791	0	3	m	80	0	5	5	6	6	-1	3	0	2	3
11791	0	4	m	80	0	5	5	5	6	0	3	0	2	3
11791	0	5	m	80	0	5	6	5	6	1	3	0	2	3
11791	0	6	m	80	0	6	3	6	6	-3	3	0	2	3
11791	0	7	m	80	0	3	NA	6	6	NA	3	0	2	3
11792	0	0	f	72	0	7	7	7	7	0	4	0	2	3
11792	0	1	f	72	0	7	3	7	7	-4	2	0	2	3
11792	0	2	f	72	0	3	4	7	7	-3	2	0	2	3
11792	0	3	f	72	0	4	4	4	7	0	2	0	2	3
11792	0	4	f	72	0	4	4	4	7	0	2	0	2	3
11792	0	5	f	72	0	4	3	4	7	-1	2	0	2	3
11792	0	6	f	72	0	3	3	4	7	-1	2	0	2	3
11792	0	7	f	72	0	3	3	3	7	0	2	0	2	3
11792	0	8	f	72	0	3	3	3	7	0	2	0	2	3
11792	0	9	f	72	0	3	NA	3	7	NA	2	0	2	3
11794	0	0	m	75	0	3	3	3	5	0	3	1	1	1
11794	0	1	m	75	0	3	4	4	5	0	3	1	1	1
11794	0	2	m	75	0	4	4	4	5	0	3	1	1	1
11794	0	3	m	75	0	4	4	5	5	-1	4	0	1	1
11794	0	4	m	75	0	4	5	5	5	0	3	0	1	1
11794	0	5	m	75	0	5	4	5	5	-1	4	0	1	1
11794	0	6	m	75	0	4	4	5	5	-1	3	0	1	1
11794	0	7	m	75	0	4	3	4	5	-1	3	0	1	1
11794	0	8	m	75	0	3	4	4	5	0	3	0	1	1
11794	0	9	m	75	0	4	5	4	5	1	3	0	1	1
11794	0	10	m	75	0	5	3	5	5	-2	4	0	1	1
11794	0	11	m	75	0	3	3	5	5	-2	3	0	1	1
11794	0	12	m	75	0	3	2	4	5	-2	3	0	1	1
11794	0	13	m	75	0	2	NA	3	5	NA	2	0	1	1
11795	0	0	f	29	0	8	5	8	8	-3	2	1	0	0
11795	0	1	f	29	0	5	NA	8	8	NA	2	0	0	0
11797	0	0	m	75	0	10	11	10	11	1	1	0	3	4
11797	0	1	m	75	0	11	8	11	11	-3	1	0	3	4
11797	0	2	m	75	0	8	4	11	11	-7	1	0	3	4
11797	0	3	m	75	0	4	4	8	11	-4	1	0	3	4
11797	0	4	m	75	0	4	4	4	11	0	2	0	3	4
11797	0	5	m	75	0	4	3	4	11	-1	2	0	3	4
11797	0	6	m	75	0	3	3	4	11	-1	1	0	3	4
11797	0	7	m	75	0	3	NA	3	11	NA	2	0	3	4
11798	0	0	f	72	0	4	NA	4	4	NA	2	0	3	10
11799	0	0	m	60	0	2	NA	2	2	NA	3	0	1	1
11800	0	0	m	56	0	0	NA	0	0	NA	2	0	0	0
11802	0	0	m	80	0	4	NA	4	4	NA	2	0	1	1
11803	0	0	f	51	1	2	3	2	5	1	1	0	1	2
11803	0	1	f	51	1	3	3	3	5	0	1	0	1	2
11803	0	2	f	51	1	3	5	3	5	2	1	0	1	2
11803	0	3	f	51	1	5	5	5	5	0	1	0	1	2
11803	0	4	f	51	1	5	5	5	5	0	2	0	1	2
11803	0	5	f	51	1	5	4	5	5	-1	0	0	1	2
11803	0	6	f	51	1	4	4	5	5	-1	1	0	1	2
11803	0	7	f	51	1	4	4	4	5	0	1	0	1	2
11803	0	8	f	51	1	4	5	4	5	1	1	0	1	2
11803	0	9	f	51	1	5	2	5	5	-3	2	0	1	2
11803	0	10	f	51	1	2	3	5	5	-2	3	0	1	2
11803	0	11	f	51	1	3	3	4	5	-1	2	0	1	2
11803	0	12	f	51	1	3	3	4	5	-1	3	0	1	2
11803	0	13	f	51	1	3	3	4	5	-1	2	0	1	2
11803	0	14	f	51	1	3	3	3	5	0	2	0	1	2
11803	0	15	f	51	1	3	3	3	5	0	2	0	1	2
11803	0	16	f	51	1	3	2	3	5	-1	1	0	1	2
11803	0	17	f	51	1	2	3	3	5	0	2	0	1	2
11803	0	18	f	51	1	3	3	3	5	0	1	0	1	2
11803	0	19	f	51	1	3	2	3	5	-1	2	0	1	2
11803	0	20	f	51	1	2	NA	3	5	NA	1	0	1	2
11803	1	47	f	51	1	9	9	9	10	0	2	0	1	2
11803	1	48	f	51	1	9	9	10	10	-1	1	0	1	2
11803	1	49	f	51	1	9	9	10	10	-1	3	0	1	2
11803	1	50	f	51	1	9	8	10	10	-2	2	0	1	2
11803	1	51	f	51	1	8	8	9	10	-1	1	0	1	2
11803	1	52	f	51	1	8	NA	8	10	NA	1	0	1	2
11804	0	0	m	48	0	2	NA	2	2	NA	3	0	1	1
11805	0	0	f	71	1	3	NA	3	3	NA	2	0	1	2
11806	0	0	f	73	0	6	5	6	6	-1	3	0	1	1
11806	0	1	f	73	0	5	4	6	6	-2	2	0	1	1
11806	0	2	f	73	0	4	4	6	6	-2	2	0	1	1
11806	0	3	f	73	0	4	2	4	6	-2	2	0	1	1
11806	0	4	f	73	0	2	2	4	6	-2	1	0	1	1
11806	0	5	f	73	0	2	2	2	6	0	1	0	1	1
11806	0	6	f	73	0	2	2	2	6	0	1	0	1	1
11806	0	7	f	73	0	2	NA	2	6	NA	2	0	1	1
11808	0	0	f	48	0	1	3	1	3	2	2	0	0	0
11808	0	1	f	48	0	3	2	3	3	-1	2	0	0	0
11808	0	2	f	48	0	2	2	3	3	-1	3	0	0	0
11808	0	3	f	48	0	2	2	2	3	0	1	0	0	0
11808	0	4	f	48	0	2	3	2	3	1	3	0	0	0
11808	0	5	f	48	0	3	3	3	3	0	2	0	0	0
11808	0	6	f	48	0	3	2	3	3	-1	2	0	0	0
11808	0	7	f	48	0	2	2	3	3	-1	2	0	0	0
11808	0	8	f	48	0	2	2	2	3	0	3	0	0	0
11808	0	9	f	48	0	2	2	2	3	0	3	0	0	0
11808	0	10	f	48	0	2	1	2	3	-1	2	0	0	0
11808	0	11	f	48	0	1	1	2	3	-1	3	0	0	0
11808	0	12	f	48	0	1	NA	1	3	NA	3	0	0	0
11809	0	0	m	58	0	3	5	3	6	2	1	0	1	2
11809	0	1	m	58	0	5	5	6	6	-1	2	0	1	2
11809	0	2	m	58	0	5	5	6	6	-1	2	0	1	2
11809	0	3	m	58	0	5	3	6	6	-3	3	0	1	2
11809	0	4	m	58	0	3	3	5	6	-2	3	0	1	2
11809	0	5	m	58	0	3	3	3	6	0	2	0	1	2
11809	0	6	m	58	0	3	3	3	6	0	1	0	1	2
11809	0	7	m	58	0	3	4	3	6	1	2	0	1	2
11809	0	8	m	58	0	4	4	4	6	0	3	1	1	2
11809	0	9	m	58	0	4	5	4	6	1	4	0	1	2
11809	0	10	m	58	0	5	5	5	6	0	2	0	1	2
11809	0	11	m	58	0	5	4	5	6	-1	2	1	1	2
11809	0	12	m	58	0	4	5	5	6	0	3	0	1	2
11809	0	13	m	58	0	5	5	5	6	0	2	0	1	2
11809	0	14	m	58	0	5	6	6	6	0	1	0	1	2
11809	0	15	m	58	0	6	6	6	6	0	2	0	1	2
11809	0	16	m	58	0	6	5	6	6	-1	1	0	1	2
11809	0	17	m	58	0	5	5	6	6	-1	0	0	1	2
11809	0	18	m	58	0	5	5	5	6	0	2	0	1	2
11809	0	19	m	58	0	5	6	5	6	1	3	0	1	2
11809	0	20	m	58	0	6	6	6	6	0	3	1	1	2
11809	0	21	m	58	0	6	5	6	6	-1	3	1	1	2
11809	0	22	m	58	0	5	6	6	6	0	2	0	1	2
11809	0	23	m	58	0	6	6	6	6	0	1	0	1	2
11809	0	24	m	58	0	6	5	6	6	-1	3	0	1	2
11809	0	25	m	58	0	5	5	6	6	-1	2	0	1	2
11809	0	26	m	58	0	5	5	5	6	0	3	0	1	2
11809	0	27	m	58	0	5	5	5	6	0	2	0	1	2
11809	0	28	m	58	0	5	5	5	6	0	2	0	1	2
11809	0	29	m	58	0	5	5	5	6	0	2	0	1	2
11809	0	30	m	58	0	5	5	5	6	0	0	0	1	2
11809	0	31	m	58	0	5	5	5	6	0	2	0	1	2
11809	0	32	m	58	0	5	5	5	6	0	3	0	1	2
11809	0	33	m	58	0	5	NA	5	6	NA	1	0	1	2
11810	0	0	f	65	0	11	11	11	11	0	4	0	1	2
11810	0	1	f	65	0	11	10	11	11	-1	3	0	1	2
11810	0	2	f	65	0	10	10	11	11	-1	3	0	1	2
11810	0	3	f	65	0	10	10	10	11	0	3	0	1	2
11810	0	4	f	65	0	10	9	10	11	-1	2	0	1	2
11810	0	5	f	65	0	9	10	10	11	0	4	0	1	2
11810	0	6	f	65	0	10	10	10	11	0	3	0	1	2
11810	0	7	f	65	0	10	NA	10	11	NA	3	0	1	2
11811	0	0	m	56	0	11	13	11	13	2	1	1	3	5
11811	0	1	m	56	0	13	8	13	13	-5	2	0	3	5
11811	0	2	m	56	0	8	4	13	13	-9	0	0	3	5
11811	0	3	m	56	0	4	6	8	13	-2	3	0	3	5
11811	0	4	m	56	0	6	NA	6	13	NA	2	0	3	5
11812	0	0	f	61	1	20	20	20	21	0	4	1	4	7
11812	0	1	f	61	1	20	13	21	21	-8	4	0	4	7
11812	0	2	f	61	1	13	NA	21	21	NA	4	0	4	7
11813	0	0	m	47	1	12	11	12	12	-1	2	0	1	1
11813	0	1	m	47	1	11	11	12	12	-1	2	0	1	1
11813	0	2	m	47	1	11	7	11	12	-4	1	0	1	1
11813	0	3	m	47	1	7	6	11	12	-5	1	0	1	1
11813	0	4	m	47	1	6	6	7	12	-1	2	0	1	1
11813	0	5	m	47	1	6	6	6	12	0	3	1	1	1
11813	0	6	m	47	1	6	6	7	12	-1	3	0	1	1
11813	0	7	m	47	1	6	5	6	12	-1	3	1	1	1
11813	0	8	m	47	1	5	6	6	12	0	3	1	1	1
11813	0	9	m	47	1	6	6	6	12	0	3	0	1	1
11813	0	10	m	47	1	6	7	8	12	-1	3	0	1	1
11813	0	11	m	47	1	7	7	7	12	0	3	0	1	1
11813	0	12	m	47	1	7	5	7	12	-2	2	0	1	1
11813	0	13	m	47	1	5	5	7	12	-2	3	0	1	1
11813	0	14	m	47	1	5	9	5	12	4	3	1	1	1
11813	0	15	m	47	1	9	9	9	12	0	4	1	1	1
11813	0	16	m	47	1	9	9	9	12	0	4	1	1	1
11813	0	17	m	47	1	9	10	9	12	1	3	0	1	1
11813	0	18	m	47	1	10	10	10	12	0	3	0	1	1
11813	0	19	m	47	1	10	NA	10	12	NA	2	0	1	1
11814	0	0	f	70	1	11	13	11	14	2	2	1	4	6
11814	0	1	f	70	1	13	11	14	14	-3	4	0	4	6
11814	0	2	f	70	1	11	13	13	14	0	3	0	4	6
11814	0	3	f	70	1	13	12	13	14	-1	3	0	4	6
11814	0	4	f	70	1	12	10	14	14	-4	3	1	4	6
11814	0	5	f	70	1	10	10	12	14	-2	1	1	4	6
11814	0	6	f	70	1	10	10	11	14	-1	4	1	4	6
11814	0	7	f	70	1	10	11	11	14	0	3	1	4	6
11814	0	8	f	70	1	11	11	11	14	0	3	0	4	6
11814	0	9	f	70	1	11	9	11	14	-2	3	1	4	6
11814	0	10	f	70	1	9	10	11	14	-1	3	0	4	6
11814	0	11	f	70	1	10	10	10	14	0	4	0	4	6
11814	0	12	f	70	1	10	11	10	14	1	4	0	4	6
11814	0	13	f	70	1	11	11	11	14	0	3	0	4	6
11814	0	14	f	70	1	11	11	11	14	0	3	0	4	6
11814	0	15	f	70	1	11	10	11	14	-1	3	0	4	6
11814	0	16	f	70	1	10	10	11	14	-1	2	0	4	6
11814	0	17	f	70	1	10	NA	10	14	NA	1	0	4	6
11815	0	0	f	64	0	5	NA	5	5	NA	1	1	0	0
11817	0	0	m	91	1	7	NA	7	7	NA	2	0	0	0
11818	0	0	m	73	0	3	6	3	13	3	4	0	2	2
11818	0	1	m	73	0	6	5	7	13	-2	2	0	2	2
11818	0	2	m	73	0	5	3	9	13	-6	2	1	2	2
11818	0	3	m	73	0	3	5	6	13	-1	3	0	2	2
11818	0	4	m	73	0	5	13	5	13	8	2	1	2	2
11818	0	5	m	73	0	13	8	13	13	-5	2	0	2	2
11818	0	6	m	73	0	8	8	13	13	-5	2	0	2	2
11818	0	7	m	73	0	8	5	11	13	-6	0	0	2	2
11818	0	8	m	73	0	5	6	9	13	-3	3	0	2	2
11818	0	9	m	73	0	6	6	6	13	0	2	0	2	2
11818	0	10	m	73	0	6	5	6	13	-1	2	0	2	2
11818	0	11	m	73	0	5	5	6	13	-1	3	0	2	2
11818	0	12	m	73	0	5	5	5	13	0	2	0	2	2
11818	0	13	m	73	0	5	4	5	13	-1	3	0	2	2
11818	0	14	m	73	0	4	4	5	13	-1	3	0	2	2
11818	0	15	m	73	0	4	3	4	13	-1	3	0	2	2
11818	0	16	m	73	0	3	4	4	13	0	3	0	2	2
11818	0	17	m	73	0	4	3	4	13	-1	2	0	2	2
11818	0	18	m	73	0	3	3	4	13	-1	1	0	2	2
11818	0	19	m	73	0	3	3	3	13	0	3	0	2	2
11818	0	20	m	73	0	3	3	3	13	0	2	0	2	2
11818	0	21	m	73	0	3	NA	3	13	NA	2	0	2	2
11819	0	0	f	60	0	13	NA	13	13	NA	2	0	4	7
11820	0	0	f	45	0	0	1	0	4	1	0	0	0	0
11820	0	1	f	45	0	1	1	1	4	0	3	0	0	0
11820	0	2	f	45	0	1	4	1	4	3	2	0	0	0
11820	0	3	f	45	0	4	1	4	4	-3	2	0	0	0
11820	0	4	f	45	0	1	1	4	4	-3	2	0	0	0
11820	0	5	f	45	0	1	1	1	4	0	3	0	0	0
11820	0	6	f	45	0	1	1	1	4	0	1	0	0	0
11820	0	7	f	45	0	1	1	1	4	0	2	0	0	0
11820	0	8	f	45	0	1	1	1	4	0	0	0	0	0
11820	0	9	f	45	0	1	1	1	4	0	1	0	0	0
11820	0	10	f	45	0	1	2	1	4	1	3	0	0	0
11820	0	11	f	45	0	2	1	2	4	-1	2	0	0	0
11820	0	12	f	45	0	1	1	2	4	-1	2	0	0	0
11820	0	13	f	45	0	1	0	1	4	-1	2	0	0	0
11820	0	14	f	45	0	0	NA	1	4	NA	2	0	0	0
11821	0	0	m	71	0	1	2	1	2	1	3	0	0	0
11821	0	1	m	71	0	2	NA	2	2	NA	2	0	0	0
11822	0	0	f	77	1	10	9	10	10	-1	3	0	0	0
11822	0	1	f	77	1	9	10	10	10	0	1	0	0	0
11822	0	2	f	77	1	10	NA	10	10	NA	3	0	0	0
11823	0	0	m	79	0	12	8	12	12	-4	3	0	3	4
11823	0	1	m	79	0	8	4	12	12	-8	2	0	3	4
11823	0	2	m	79	0	4	3	8	12	-5	2	0	3	4
11823	0	3	m	79	0	3	8	4	12	4	4	0	3	4
11823	0	4	m	79	0	8	9	8	12	1	3	1	3	4
11823	0	5	m	79	0	9	NA	9	12	NA	1	0	3	4
11824	0	0	m	79	1	9	9	9	13	0	3	1	3	4
11824	0	1	m	79	1	9	9	10	13	-1	3	1	3	4
11824	0	2	m	79	1	9	9	9	13	0	3	1	3	4
11824	0	3	m	79	1	9	7	9	13	-2	2	1	3	4
11824	0	4	m	79	1	7	6	9	13	-3	2	0	3	4
11824	0	5	m	79	1	6	8	7	13	1	0	0	3	4
11824	0	6	m	79	1	8	7	8	13	-1	2	0	3	4
11824	0	7	m	79	1	7	7	8	13	-1	1	0	3	4
11824	0	8	m	79	1	7	10	7	13	3	2	0	3	4
11824	0	9	m	79	1	10	11	10	13	1	3	1	3	4
11824	0	10	m	79	1	11	12	11	13	1	4	1	3	4
11824	0	11	m	79	1	12	11	13	13	-2	3	1	3	4
11824	0	12	m	79	1	11	10	12	13	-2	2	1	3	4
11824	0	13	m	79	1	10	10	11	13	-1	3	0	3	4
11824	0	14	m	79	1	10	11	10	13	1	2	0	3	4
11824	0	15	m	79	1	11	9	11	13	-2	2	0	3	4
11824	0	16	m	79	1	9	10	11	13	-1	2	0	3	4
11824	0	17	m	79	1	10	11	10	13	1	3	0	3	4
11824	0	18	m	79	1	11	10	11	13	-1	2	0	3	4
11824	0	19	m	79	1	10	10	12	13	-2	2	0	3	4
11824	0	20	m	79	1	10	10	10	13	0	2	0	3	4
11824	0	21	m	79	1	10	10	10	13	0	2	0	3	4
11824	0	22	m	79	1	10	10	10	13	0	2	0	3	4
11824	0	23	m	79	1	10	NA	10	13	NA	0	0	3	4
11825	0	0	m	81	1	5	NA	5	5	NA	4	1	5	8
11825	1	27	m	81	1	3	3	3	4	0	1	1	5	8
11825	1	28	m	81	1	3	NA	4	4	NA	1	0	5	8
11825	2	32	m	81	1	5	6	5	7	1	1	1	5	8
11825	2	33	m	81	1	6	6	6	7	0	1	0	5	8
11825	2	34	m	81	1	6	5	6	7	-1	1	0	5	8
11825	2	35	m	81	1	5	7	7	7	0	1	0	5	8
11825	2	36	m	81	1	7	4	7	7	-3	1	0	5	8
11825	2	37	m	81	1	4	5	7	7	-2	1	0	5	8
11825	2	38	m	81	1	5	5	5	7	0	2	0	5	8
11825	2	39	m	81	1	5	5	5	7	0	2	0	5	8
11825	2	40	m	81	1	5	7	5	7	2	3	0	5	8
11825	2	41	m	81	1	7	5	7	7	-2	2	0	5	8
11825	2	42	m	81	1	5	NA	7	7	NA	1	0	5	8
11826	0	0	m	44	0	1	3	1	3	2	3	0	2	3
11826	0	1	m	44	0	3	2	3	3	-1	3	0	2	3
11826	0	2	m	44	0	2	2	3	3	-1	3	0	2	3
11826	0	3	m	44	0	2	3	2	3	1	2	0	2	3
11826	0	4	m	44	0	3	3	3	3	0	2	0	2	3
11826	0	5	m	44	0	3	1	3	3	-2	2	0	2	3
11826	0	6	m	44	0	1	2	3	3	-1	3	0	2	3
11826	0	7	m	44	0	2	2	2	3	0	2	0	2	3
11826	0	8	m	44	0	2	2	2	3	0	2	0	2	3
11826	0	9	m	44	0	2	2	2	3	0	2	0	2	3
11826	0	10	m	44	0	2	NA	3	3	NA	2	0	2	3
11827	0	0	m	68	1	15	14	15	17	-1	3	1	4	5
11827	0	1	m	68	1	14	14	15	17	-1	2	0	4	5
11827	0	2	m	68	1	14	14	14	17	0	2	0	4	5
11827	0	3	m	68	1	14	14	14	17	0	3	0	4	5
11827	0	4	m	68	1	14	14	14	17	0	2	0	4	5
11827	0	5	m	68	1	14	14	14	17	0	1	0	4	5
11827	0	6	m	68	1	14	16	14	17	2	2	0	4	5
11827	0	7	m	68	1	16	15	16	17	-1	2	0	4	5
11827	0	8	m	68	1	15	14	16	17	-2	2	0	4	5
11827	0	9	m	68	1	14	12	15	17	-3	2	0	4	5
11827	0	10	m	68	1	12	12	14	17	-2	2	0	4	5
11827	0	11	m	68	1	12	13	12	17	1	2	0	4	5
11827	0	12	m	68	1	13	15	13	17	2	4	0	4	5
11827	0	13	m	68	1	15	15	15	17	0	3	1	4	5
11827	0	14	m	68	1	15	15	15	17	0	4	1	4	5
11827	0	15	m	68	1	15	15	16	17	-1	4	0	4	5
11827	0	16	m	68	1	15	16	15	17	1	4	0	4	5
11827	0	17	m	68	1	16	15	16	17	-1	3	0	4	5
11827	0	18	m	68	1	15	15	16	17	-1	4	1	4	5
11827	0	19	m	68	1	15	16	15	17	1	4	0	4	5
11827	0	20	m	68	1	16	17	16	17	1	2	1	4	5
11827	0	21	m	68	1	17	16	17	17	-1	3	1	4	5
11827	0	22	m	68	1	16	15	17	17	-2	3	0	4	5
11827	0	23	m	68	1	15	17	16	17	1	3	0	4	5
11827	0	24	m	68	1	17	17	17	17	0	3	0	4	5
11827	0	25	m	68	1	17	17	17	17	0	3	0	4	5
11827	0	26	m	68	1	17	17	17	17	0	3	0	4	5
11827	0	27	m	68	1	17	17	17	17	0	2	0	4	5
11827	0	28	m	68	1	17	17	17	17	0	3	0	4	5
11827	0	29	m	68	1	17	16	17	17	-1	3	1	4	5
11827	0	30	m	68	1	16	17	17	17	0	3	1	4	5
11827	0	31	m	68	1	17	17	17	17	0	3	1	4	5
11827	0	32	m	68	1	17	NA	17	17	NA	4	0	4	5
11829	0	0	f	58	0	1	NA	1	1	NA	1	0	0	0
11830	0	0	m	62	0	10	10	10	13	0	3	0	1	2
11830	0	1	m	62	0	10	9	13	13	-4	2	0	1	2
11830	0	2	m	62	0	9	8	10	13	-2	3	0	1	2
11830	0	3	m	62	0	8	6	11	13	-5	2	0	1	2
11830	0	4	m	62	0	6	6	8	13	-2	2	0	1	2
11830	0	5	m	62	0	6	NA	6	13	NA	2	0	1	2
11832	0	0	m	47	0	5	5	5	5	0	2	0	0	0
11832	0	1	m	47	0	5	4	5	5	-1	2	0	0	0
11832	0	2	m	47	0	4	3	5	5	-2	1	0	0	0
11832	0	3	m	47	0	3	NA	4	5	NA	2	0	0	0
11834	0	0	m	25	0	7	6	7	10	-1	3	0	0	0
11834	0	1	m	25	0	6	6	8	10	-2	2	0	0	0
11834	0	2	m	25	0	6	6	6	10	0	1	1	0	0
11834	0	3	m	25	0	6	5	6	10	-1	2	1	0	0
11834	0	4	m	25	0	5	6	10	10	-4	2	0	0	0
11834	0	5	m	25	0	6	5	10	10	-5	3	1	0	0
11834	0	6	m	25	0	5	5	6	10	-1	3	0	0	0
11834	0	7	m	25	0	5	5	5	10	0	3	1	0	0
11834	0	8	m	25	0	5	4	5	10	-1	3	1	0	0
11834	0	9	m	25	0	4	5	5	10	0	3	1	0	0
11834	0	10	m	25	0	5	3	5	10	-2	4	0	0	0
11834	0	11	m	25	0	3	3	5	10	-2	3	0	0	0
11834	0	12	m	25	0	3	2	3	10	-1	4	0	0	0
11834	0	13	m	25	0	2	2	3	10	-1	4	0	0	0
11834	0	14	m	25	0	2	2	2	10	0	3	0	0	0
11834	0	15	m	25	0	2	3	2	10	1	4	0	0	0
11834	0	16	m	25	0	3	3	3	10	0	4	0	0	0
11834	0	17	m	25	0	3	3	3	10	0	4	0	0	0
11834	0	18	m	25	0	3	3	3	10	0	3	0	0	0
11834	0	19	m	25	0	3	4	3	10	1	2	0	0	0
11834	0	20	m	25	0	4	4	4	10	0	4	0	0	0
11834	0	21	m	25	0	4	3	4	10	-1	4	0	0	0
11834	0	22	m	25	0	3	3	4	10	-1	4	0	0	0
11834	0	23	m	25	0	3	3	3	10	0	3	0	0	0
11834	0	24	m	25	0	3	2	3	10	-1	4	0	0	0
11834	0	25	m	25	0	2	3	3	10	0	3	0	0	0
11834	0	26	m	25	0	3	4	3	10	1	2	0	0	0
11834	0	27	m	25	0	4	4	4	10	0	3	0	0	0
11834	0	28	m	25	0	4	NA	4	10	NA	1	0	0	0
11834	1	33	m	25	0	11	11	11	11	0	4	1	0	0
11834	1	34	m	25	0	11	10	11	11	-1	4	0	0	0
11834	1	35	m	25	0	10	4	11	11	-7	4	0	0	0
11834	1	36	m	25	0	4	4	10	11	-6	3	1	0	0
11834	1	37	m	25	0	4	4	4	11	0	3	0	0	0
11834	1	38	m	25	0	4	4	4	11	0	1	0	0	0
11834	1	39	m	25	0	4	3	4	11	-1	1	1	0	0
11834	1	40	m	25	0	3	NA	4	11	NA	1	0	0	0
11837	0	0	f	76	0	5	5	5	8	0	2	0	3	5
11837	0	1	f	76	0	5	7	5	8	2	3	0	3	5
11837	0	2	f	76	0	7	3	8	8	-5	3	0	3	5
11837	0	3	f	76	0	3	7	7	8	0	3	0	3	5
11837	0	4	f	76	0	7	3	7	8	-4	3	0	3	5
11837	0	5	f	76	0	3	1	7	8	-6	2	0	3	5
11837	0	6	f	76	0	1	1	3	8	-2	3	0	3	5
11837	0	7	f	76	0	1	2	1	8	1	3	0	3	5
11837	0	8	f	76	0	2	1	2	8	-1	0	0	3	5
11837	0	9	f	76	0	1	2	2	8	0	2	0	3	5
11837	0	10	f	76	0	2	2	2	8	0	2	0	3	5
11837	0	11	f	76	0	2	2	2	8	0	2	0	3	5
11837	0	12	f	76	0	2	4	2	8	2	1	0	3	5
11837	0	13	f	76	0	4	4	4	8	0	2	0	3	5
11837	0	14	f	76	0	4	3	4	8	-1	2	0	3	5
11837	0	15	f	76	0	3	4	4	8	0	3	1	3	5
11837	0	16	f	76	0	4	3	4	8	-1	3	1	3	5
11837	0	17	f	76	0	3	2	4	8	-2	1	0	3	5
11837	0	18	f	76	0	2	3	3	8	0	1	1	3	5
11837	0	19	f	76	0	3	3	3	8	0	1	0	3	5
11837	0	20	f	76	0	3	4	3	8	1	1	1	3	5
11837	0	21	f	76	0	4	4	4	8	0	1	1	3	5
11837	0	22	f	76	0	4	4	4	8	0	1	0	3	5
11837	0	23	f	76	0	4	3	4	8	-1	2	0	3	5
11837	0	24	f	76	0	3	NA	4	8	NA	2	0	3	5
11838	0	0	m	60	1	6	10	6	14	4	2	1	6	13
11838	0	1	m	60	1	10	14	11	14	3	4	0	6	13
11838	0	2	m	60	1	14	13	14	14	-1	3	1	6	13
11838	0	3	m	60	1	13	12	14	14	-2	4	0	6	13
11838	0	4	m	60	1	12	14	13	14	1	3	0	6	13
11838	0	5	m	60	1	14	12	14	14	-2	3	0	6	13
11838	0	6	m	60	1	12	10	14	14	-4	3	0	6	13
11838	0	7	m	60	1	10	7	12	14	-5	3	0	6	13
11838	0	8	m	60	1	7	11	10	14	1	4	1	6	13
11838	0	9	m	60	1	11	7	11	14	-4	4	1	6	13
11838	0	10	m	60	1	7	7	11	14	-4	4	1	6	13
11838	0	11	m	60	1	7	7	7	14	0	4	0	6	13
11838	0	12	m	60	1	7	8	7	14	1	4	1	6	13
11838	0	13	m	60	1	8	7	8	14	-1	4	1	6	13
11838	0	14	m	60	1	7	3	8	14	-5	3	0	6	13
11838	0	15	m	60	1	3	3	7	14	-4	4	1	6	13
11838	0	16	m	60	1	3	3	3	14	0	3	0	6	13
11838	0	17	m	60	1	3	7	3	14	4	3	0	6	13
11838	0	18	m	60	1	7	4	7	14	-3	2	0	6	13
11838	0	19	m	60	1	4	4	8	14	-4	2	0	6	13
11838	0	20	m	60	1	4	3	4	14	-1	2	0	6	13
11838	0	21	m	60	1	3	5	4	14	1	1	1	6	13
11838	0	22	m	60	1	5	4	5	14	-1	2	1	6	13
11838	0	23	m	60	1	4	9	6	14	3	3	1	6	13
11838	0	24	m	60	1	9	11	9	14	2	4	1	6	13
11838	0	25	m	60	1	11	11	14	14	-3	3	1	6	13
11838	0	26	m	60	1	11	7	11	14	-4	3	1	6	13
11838	0	27	m	60	1	7	12	11	14	1	4	1	6	13
11838	0	28	m	60	1	12	12	12	14	0	3	0	6	13
11838	0	29	m	60	1	12	10	12	14	-2	4	0	6	13
11838	0	30	m	60	1	10	10	12	14	-2	3	0	6	13
11838	0	31	m	60	1	10	10	10	14	0	3	0	6	13
11838	0	32	m	60	1	10	8	11	14	-3	3	0	6	13
11838	0	33	m	60	1	8	8	10	14	-2	2	0	6	13
11838	0	34	m	60	1	8	9	8	14	1	2	0	6	13
11838	0	35	m	60	1	9	9	9	14	0	2	0	6	13
11838	0	36	m	60	1	9	9	9	14	0	2	1	6	13
11838	0	37	m	60	1	9	10	9	14	1	3	1	6	13
11838	0	38	m	60	1	10	9	10	14	-1	2	1	6	13
11838	0	39	m	60	1	9	9	10	14	-1	4	1	6	13
11838	0	40	m	60	1	9	11	9	14	2	4	0	6	13
11838	0	41	m	60	1	11	9	11	14	-2	2	0	6	13
11838	0	42	m	60	1	9	8	11	14	-3	2	0	6	13
11838	0	43	m	60	1	8	7	9	14	-2	2	0	6	13
11838	0	44	m	60	1	7	10	8	14	2	1	0	6	13
11838	0	45	m	60	1	10	10	10	14	0	1	0	6	13
11838	0	46	m	60	1	10	12	12	14	0	2	1	6	13
11838	0	47	m	60	1	12	11	12	14	-1	1	1	6	13
11838	0	48	m	60	1	11	9	12	14	-3	1	0	6	13
11838	0	49	m	60	1	9	8	11	14	-3	3	1	6	13
11838	0	50	m	60	1	8	8	9	14	-1	1	0	6	13
11838	0	51	m	60	1	8	7	8	14	-1	3	0	6	13
11838	0	52	m	60	1	7	NA	8	14	NA	1	0	6	13
11840	0	0	f	62	0	12	12	12	13	0	2	1	3	3
11840	0	1	f	62	0	12	12	12	13	0	1	1	3	3
11840	0	2	f	62	0	12	12	13	13	-1	3	1	3	3
11840	0	3	f	62	0	12	9	12	13	-3	3	1	3	3
11840	0	4	f	62	0	9	9	12	13	-3	2	0	3	3
11840	0	5	f	62	0	9	7	9	13	-2	2	0	3	3
11840	0	6	f	62	0	7	7	9	13	-2	2	0	3	3
11840	0	7	f	62	0	7	9	7	13	2	3	0	3	3
11840	0	8	f	62	0	9	9	10	13	-1	2	0	3	3
11840	0	9	f	62	0	9	9	9	13	0	2	0	3	3
11840	0	10	f	62	0	9	7	10	13	-3	2	1	3	3
11840	0	11	f	62	0	7	11	9	13	2	1	0	3	3
11840	0	12	f	62	0	11	8	11	13	-3	2	1	3	3
11840	0	13	f	62	0	8	5	11	13	-6	2	0	3	3
11840	0	14	f	62	0	5	5	8	13	-3	3	0	3	3
11840	0	15	f	62	0	5	6	5	13	1	3	0	3	3
11840	0	16	f	62	0	6	5	6	13	-1	2	0	3	3
11840	0	17	f	62	0	5	4	6	13	-2	2	0	3	3
11840	0	18	f	62	0	4	4	6	13	-2	3	0	3	3
11840	0	19	f	62	0	4	3	4	13	-1	3	0	3	3
11840	0	20	f	62	0	3	3	4	13	-1	2	0	3	3
11840	0	21	f	62	0	3	3	3	13	0	3	0	3	3
11840	0	22	f	62	0	3	3	4	13	-1	2	0	3	3
11840	0	23	f	62	0	3	3	3	13	0	3	1	3	3
11840	0	24	f	62	0	3	1	3	13	-2	4	1	3	3
11840	0	25	f	62	0	1	3	3	13	0	4	1	3	3
11840	0	26	f	62	0	3	2	3	13	-1	4	1	3	3
11840	0	27	f	62	0	2	NA	3	13	NA	4	0	3	3
11842	0	0	m	41	0	11	10	11	13	-1	3	0	1	2
11842	0	1	m	41	0	10	10	13	13	-3	1	0	1	2
11842	0	2	m	41	0	10	7	10	13	-3	2	0	1	2
11842	0	3	m	41	0	7	7	10	13	-3	1	0	1	2
11842	0	4	m	41	0	7	6	7	13	-1	1	0	1	2
11842	0	5	m	41	0	6	6	7	13	-1	2	0	1	2
11842	0	6	m	41	0	6	7	6	13	1	2	0	1	2
11842	0	7	m	41	0	7	6	8	13	-2	3	0	1	2
11842	0	8	m	41	0	6	6	7	13	-1	3	0	1	2
11842	0	9	m	41	0	6	6	6	13	0	2	0	1	2
11842	0	10	m	41	0	6	7	6	13	1	3	0	1	2
11842	0	11	m	41	0	7	8	7	13	1	3	1	1	2
11842	0	12	m	41	0	8	6	8	13	-2	4	1	1	2
11842	0	13	m	41	0	6	9	8	13	1	4	0	1	2
11842	0	14	m	41	0	9	6	9	13	-3	4	0	1	2
11842	0	15	m	41	0	6	5	9	13	-4	3	0	1	2
11842	0	16	m	41	0	5	4	6	13	-2	4	0	1	2
11842	0	17	m	41	0	4	4	5	13	-1	2	0	1	2
11842	0	18	m	41	0	4	3	4	13	-1	2	0	1	2
11842	0	19	m	41	0	3	4	4	13	0	2	0	1	2
11842	0	20	m	41	0	4	3	4	13	-1	4	0	1	2
11842	0	21	m	41	0	3	3	4	13	-1	2	0	1	2
11842	0	22	m	41	0	3	4	3	13	1	4	0	1	2
11842	0	23	m	41	0	4	3	4	13	-1	4	0	1	2
11842	0	24	m	41	0	3	2	4	13	-2	2	0	1	2
11842	0	25	m	41	0	2	1	3	13	-2	3	0	1	2
11842	0	26	m	41	0	1	2	2	13	0	2	0	1	2
11842	0	27	m	41	0	2	2	2	13	0	3	0	1	2
11842	0	28	m	41	0	2	2	2	13	0	3	0	1	2
11842	0	29	m	41	0	2	2	2	13	0	3	1	1	2
11842	0	30	m	41	0	2	3	3	13	0	3	1	1	2
11842	0	31	m	41	0	3	2	3	13	-1	3	1	1	2
11842	0	32	m	41	0	2	3	3	13	0	3	1	1	2
11842	0	33	m	41	0	3	3	3	13	0	3	0	1	2
11842	0	34	m	41	0	3	2	3	13	-1	3	0	1	2
11842	0	35	m	41	0	2	3	3	13	0	3	0	1	2
11842	0	36	m	41	0	3	4	3	13	1	2	0	1	2
11842	0	37	m	41	0	4	3	4	13	-1	3	0	1	2
11842	0	38	m	41	0	3	3	4	13	-1	3	0	1	2
11842	0	39	m	41	0	3	2	3	13	-1	3	0	1	2
11842	0	40	m	41	0	2	3	3	13	0	3	0	1	2
11842	0	41	m	41	0	3	3	3	13	0	3	0	1	2
11842	0	42	m	41	0	3	2	3	13	-1	3	0	1	2
11842	0	43	m	41	0	2	NA	3	13	NA	3	0	1	2
11843	0	0	m	69	0	2	NA	2	2	NA	3	0	1	2
11844	0	0	m	75	0	3	NA	3	3	NA	3	0	1	2
11846	0	0	m	78	0	6	7	6	7	1	4	1	1	1
11846	0	1	m	78	0	7	NA	7	7	NA	2	0	1	1
11847	0	0	f	61	0	5	3	5	5	-2	3	0	1	2
11847	0	1	f	61	0	3	NA	5	5	NA	1	0	1	2
11848	0	0	m	63	1	10	11	10	11	1	4	1	1	2
11848	0	1	m	63	1	11	11	11	11	0	2	1	1	2
11848	0	2	m	63	1	11	9	11	11	-2	2	1	1	2
11848	0	3	m	63	1	9	9	11	11	-2	1	0	1	2
11848	0	4	m	63	1	9	9	9	11	0	1	1	1	2
11848	0	5	m	63	1	9	7	10	11	-3	0	0	1	2
11848	0	6	m	63	1	7	10	9	11	1	1	0	1	2
11848	0	7	m	63	1	10	9	10	11	-1	2	0	1	2
11848	0	8	m	63	1	9	10	10	11	0	2	1	1	2
11848	0	9	m	63	1	10	9	10	11	-1	3	1	1	2
11848	0	10	m	63	1	9	9	10	11	-1	3	0	1	2
11848	0	11	m	63	1	9	7	9	11	-2	3	0	1	2
11848	0	12	m	63	1	7	7	9	11	-2	4	0	1	2
11848	0	13	m	63	1	7	3	7	11	-4	4	0	1	2
11848	0	14	m	63	1	3	8	7	11	1	4	0	1	2
11848	0	15	m	63	1	8	10	8	11	2	4	0	1	2
11848	0	16	m	63	1	10	7	10	11	-3	3	0	1	2
11848	0	17	m	63	1	7	6	10	11	-4	2	0	1	2
11848	0	18	m	63	1	6	7	7	11	0	2	0	1	2
11848	0	19	m	63	1	7	7	7	11	0	2	0	1	2
11848	0	20	m	63	1	7	7	8	11	-1	2	0	1	2
11848	0	21	m	63	1	7	9	7	11	2	2	0	1	2
11848	0	22	m	63	1	9	9	10	11	-1	3	0	1	2
11848	0	23	m	63	1	9	NA	9	11	NA	3	0	1	2
11850	0	0	m	56	1	14	15	14	17	1	3	1	1	1
11850	0	1	m	56	1	15	12	17	17	-5	2	1	1	1
11850	0	2	m	56	1	12	12	15	17	-3	2	0	1	1
11850	0	3	m	56	1	12	17	12	17	5	2	0	1	1
11850	0	4	m	56	1	17	17	17	17	0	2	1	1	1
11850	0	5	m	56	1	17	16	17	17	-1	2	0	1	1
11850	0	6	m	56	1	16	16	17	17	-1	2	1	1	1
11850	0	7	m	56	1	16	14	16	17	-2	2	1	1	1
11850	0	8	m	56	1	14	15	16	17	-1	3	0	1	1
11850	0	9	m	56	1	15	15	15	17	0	3	0	1	1
11850	0	10	m	56	1	15	16	15	17	1	3	0	1	1
11850	0	11	m	56	1	16	14	16	17	-2	3	0	1	1
11850	0	12	m	56	1	14	14	16	17	-2	3	0	1	1
11850	0	13	m	56	1	14	15	14	17	1	3	1	1	1
11850	0	14	m	56	1	15	16	15	17	1	3	1	1	1
11850	0	15	m	56	1	16	16	16	17	0	2	1	1	1
11850	0	16	m	56	1	16	15	17	17	-2	2	0	1	1
11850	0	17	m	56	1	15	14	16	17	-2	1	0	1	1
11850	0	18	m	56	1	14	14	15	17	-1	2	0	1	1
11850	0	19	m	56	1	14	15	14	17	1	2	0	1	1
11850	0	20	m	56	1	15	13	15	17	-2	2	0	1	1
11850	0	21	m	56	1	13	13	15	17	-2	2	0	1	1
11850	0	22	m	56	1	13	12	14	17	-2	2	0	1	1
11850	0	23	m	56	1	12	13	13	17	0	2	0	1	1
11850	0	24	m	56	1	13	12	14	17	-2	2	0	1	1
11850	0	25	m	56	1	12	10	13	17	-3	2	0	1	1
11850	0	26	m	56	1	10	11	12	17	-1	3	0	1	1
11850	0	27	m	56	1	11	13	11	17	2	2	0	1	1
11850	0	28	m	56	1	13	11	13	17	-2	2	0	1	1
11850	0	29	m	56	1	11	11	13	17	-2	2	0	1	1
11850	0	30	m	56	1	11	12	12	17	0	2	0	1	1
11850	0	31	m	56	1	12	12	12	17	0	2	1	1	1
11850	0	32	m	56	1	12	13	12	17	1	2	1	1	1
11850	0	33	m	56	1	13	8	13	17	-5	3	1	1	1
11850	0	34	m	56	1	8	7	13	17	-6	2	1	1	1
11850	0	35	m	56	1	7	8	9	17	-1	3	1	1	1
11850	0	36	m	56	1	8	12	8	17	4	3	1	1	1
11850	0	37	m	56	1	12	NA	12	17	NA	3	1	1	1
11852	0	0	m	31	0	5	1	5	5	-4	3	0	0	0
11852	0	1	m	31	0	1	1	5	5	-4	3	0	0	0
11852	0	2	m	31	0	1	1	1	5	0	3	0	0	0
11852	0	3	m	31	0	1	NA	1	5	NA	2	0	0	0
11853	0	0	f	52	0	5	NA	5	5	NA	3	0	0	0
11856	0	0	f	63	0	4	3	4	4	-1	0	0	1	2
11856	0	1	f	63	0	3	3	4	4	-1	2	0	1	2
11856	0	2	f	63	0	3	2	3	4	-1	3	0	1	2
11856	0	3	f	63	0	2	NA	3	4	NA	2	0	1	2
11857	0	0	m	84	1	6	8	6	8	2	2	0	2	3
11857	0	1	m	84	1	8	6	8	8	-2	2	0	2	3
11857	0	2	m	84	1	6	7	8	8	-1	2	0	2	3
11857	0	3	m	84	1	7	8	7	8	1	2	0	2	3
11857	0	4	m	84	1	8	NA	8	8	NA	2	0	2	3
11858	0	0	f	83	0	8	7	8	11	-1	2	0	0	0
11858	0	1	f	83	0	7	3	11	11	-8	1	0	0	0
11858	0	2	f	83	0	3	NA	8	11	NA	2	0	0	0
11859	0	0	m	31	0	1	NA	1	1	NA	2	0	2	3
11860	0	0	f	83	0	4	2	4	4	-2	3	0	2	3
11860	0	1	f	83	0	2	NA	4	4	NA	2	0	2	3
11860	1	5	f	83	0	10	4	10	10	-6	2	1	2	3
11860	1	6	f	83	0	4	NA	10	10	NA	1	0	2	3
11861	0	0	f	53	1	8	8	8	11	0	1	1	3	9
11861	0	1	f	53	1	8	9	9	11	0	2	1	3	9
11861	0	2	f	53	1	9	11	9	11	2	2	1	3	9
11861	0	3	f	53	1	11	11	11	11	0	3	1	3	9
11861	0	4	f	53	1	11	10	11	11	-1	3	1	3	9
11861	0	5	f	53	1	10	10	11	11	-1	2	0	3	9
11861	0	6	f	53	1	10	10	10	11	0	2	0	3	9
11861	0	7	f	53	1	10	9	11	11	-2	0	0	3	9
11861	0	8	f	53	1	9	10	10	11	0	1	0	3	9
11861	0	9	f	53	1	10	7	10	11	-3	2	0	3	9
11861	0	10	f	53	1	7	9	11	11	-2	3	0	3	9
11861	0	11	f	53	1	9	7	10	11	-3	3	0	3	9
11861	0	12	f	53	1	7	7	9	11	-2	4	0	3	9
11861	0	13	f	53	1	7	10	7	11	3	4	1	3	9
11861	0	14	f	53	1	10	10	10	11	0	4	1	3	9
11861	0	15	f	53	1	10	10	10	11	0	3	1	3	9
11861	0	16	f	53	1	10	NA	10	11	NA	3	0	3	9
11862	0	0	f	83	0	5	NA	5	5	NA	3	0	2	3
11863	0	0	m	62	1	4	NA	4	4	NA	4	0	4	5
11863	1	2	m	62	1	5	NA	5	5	NA	2	1	4	5
11864	0	0	m	56	0	2	3	2	4	1	2	0	2	3
11864	0	1	m	56	0	3	3	3	4	0	1	0	2	3
11864	0	2	m	56	0	3	3	3	4	0	1	0	2	3
11864	0	3	m	56	0	3	3	3	4	0	3	1	2	3
11864	0	4	m	56	0	3	4	3	4	1	3	1	2	3
11864	0	5	m	56	0	4	3	4	4	-1	4	1	2	3
11864	0	6	m	56	0	3	NA	4	4	NA	1	0	2	3
11865	0	0	m	60	0	4	NA	4	4	NA	3	0	1	1
11866	0	0	m	77	0	12	7	12	12	-5	4	1	1	1
11866	0	1	m	77	0	7	8	12	12	-4	4	0	1	1
11866	0	2	m	77	0	8	7	8	12	-1	2	0	1	1
11866	0	3	m	77	0	7	6	8	12	-2	3	0	1	1
11866	0	4	m	77	0	6	6	7	12	-1	1	0	1	1
11866	0	5	m	77	0	6	6	6	12	0	3	0	1	1
11866	0	6	m	77	0	6	6	6	12	0	3	0	1	1
11866	0	7	m	77	0	6	NA	6	12	NA	3	0	1	1
11867	0	0	f	50	0	4	1	4	4	-3	2	0	1	1
11867	0	1	f	50	0	1	3	4	4	-1	3	0	1	1
11867	0	2	f	50	0	3	3	3	4	0	1	0	1	1
11867	0	3	f	50	0	3	2	3	4	-1	1	0	1	1
11867	0	4	f	50	0	2	1	3	4	-2	1	0	1	1
11867	0	5	f	50	0	1	2	2	4	0	1	0	1	1
11867	0	6	f	50	0	2	2	2	4	0	1	0	1	1
11867	0	7	f	50	0	2	1	2	4	-1	1	0	1	1
11867	0	8	f	50	0	1	1	2	4	-1	1	0	1	1
11867	0	9	f	50	0	1	2	1	4	1	3	0	1	1
11867	0	10	f	50	0	2	1	2	4	-1	2	0	1	1
11867	0	11	f	50	0	1	1	2	4	-1	1	0	1	1
11867	0	12	f	50	0	1	1	1	4	0	3	0	1	1
11867	0	13	f	50	0	1	NA	1	4	NA	1	0	1	1
11868	0	0	f	56	0	3	3	3	3	0	1	0	0	0
11868	0	1	f	56	0	3	3	3	3	0	2	0	0	0
11868	0	2	f	56	0	3	2	3	3	-1	1	0	0	0
11868	0	3	f	56	0	2	1	3	3	-2	1	0	0	0
11868	0	4	f	56	0	1	2	2	3	0	2	0	0	0
11868	0	5	f	56	0	2	1	2	3	-1	3	0	0	0
11868	0	6	f	56	0	1	1	2	3	-1	1	0	0	0
11868	0	7	f	56	0	1	1	1	3	0	2	0	0	0
11868	0	8	f	56	0	1	1	1	3	0	2	0	0	0
11868	0	9	f	56	0	1	1	1	3	0	2	0	0	0
11868	0	10	f	56	0	1	2	1	3	1	2	0	0	0
11868	0	11	f	56	0	2	2	2	3	0	2	0	0	0
11868	0	12	f	56	0	2	1	2	3	-1	2	0	0	0
11868	0	13	f	56	0	1	1	2	3	-1	3	0	0	0
11868	0	14	f	56	0	1	NA	1	3	NA	1	0	0	0
11870	0	0	f	89	0	0	NA	0	0	NA	1	0	0	0
11871	0	0	m	83	0	5	5	5	5	0	2	0	2	2
11871	0	1	m	83	0	5	4	5	5	-1	2	0	2	2
11871	0	2	m	83	0	4	NA	5	5	NA	2	0	2	2
11871	1	8	m	83	0	6	5	6	6	-1	3	1	2	2
11871	1	9	m	83	0	5	NA	6	6	NA	2	0	2	2
11872	0	0	m	65	0	5	5	5	6	0	1	0	2	3
11872	0	1	m	65	0	5	5	5	6	0	2	0	2	3
11872	0	2	m	65	0	5	5	5	6	0	0	0	2	3
11872	0	3	m	65	0	5	5	5	6	0	0	0	2	3
11872	0	4	m	65	0	5	6	5	6	1	2	0	2	3
11872	0	5	m	65	0	6	5	6	6	-1	2	0	2	3
11872	0	6	m	65	0	5	3	6	6	-3	2	0	2	3
11872	0	7	m	65	0	3	3	5	6	-2	2	0	2	3
11872	0	8	m	65	0	3	3	3	6	0	1	0	2	3
11872	0	9	m	65	0	3	3	3	6	0	3	0	2	3
11872	0	10	m	65	0	3	4	4	6	0	3	0	2	3
11872	0	11	m	65	0	4	4	4	6	0	3	1	2	3
11872	0	12	m	65	0	4	3	5	6	-2	3	1	2	3
11872	0	13	m	65	0	3	3	4	6	-1	4	1	2	3
11872	0	14	m	65	0	3	4	4	6	0	4	1	2	3
11872	0	15	m	65	0	4	1	5	6	-4	4	1	2	3
11872	0	16	m	65	0	1	0	4	6	-4	2	1	2	3
11872	0	17	m	65	0	0	1	1	6	0	3	1	2	3
11872	0	18	m	65	0	1	0	1	6	-1	2	0	2	3
11872	0	19	m	65	0	0	0	1	6	-1	2	0	2	3
11872	0	20	m	65	0	0	2	0	6	2	0	0	2	3
11872	0	21	m	65	0	2	0	2	6	-2	3	0	2	3
11872	0	22	m	65	0	0	NA	2	6	NA	2	0	2	3
11873	0	0	m	70	0	10	NA	10	10	NA	3	1	2	2
11874	0	0	f	53	0	8	7	8	9	-1	2	0	1	1
11874	0	1	f	53	0	7	7	9	9	-2	2	0	1	1
11874	0	2	f	53	0	7	6	8	9	-2	2	0	1	1
11874	0	3	f	53	0	6	3	7	9	-4	2	0	1	1
11874	0	4	f	53	0	3	3	6	9	-3	3	0	1	1
11874	0	5	f	53	0	3	2	3	9	-1	2	0	1	1
11874	0	6	f	53	0	2	NA	3	9	NA	2	0	1	1
11875	0	0	m	76	1	6	5	6	6	-1	2	1	7	14
11875	0	1	m	76	1	5	NA	6	6	NA	2	0	7	14
11876	0	0	m	78	0	7	8	7	10	1	3	0	2	3
11876	0	1	m	78	0	8	7	9	10	-2	2	0	2	3
11876	0	2	m	78	0	7	4	10	10	-6	2	0	2	3
11876	0	3	m	78	0	4	3	7	10	-4	1	0	2	3
11876	0	4	m	78	0	3	NA	4	10	NA	2	0	2	3
11878	0	0	m	87	1	11	11	11	11	0	1	0	2	3
11878	0	1	m	87	1	11	NA	11	11	NA	0	0	2	3
11879	0	0	m	48	0	5	7	5	10	2	3	0	2	3
11879	0	1	m	48	0	7	5	8	10	-3	3	0	2	3
11879	0	2	m	48	0	5	5	8	10	-3	2	0	2	3
11879	0	3	m	48	0	5	6	5	10	1	2	0	2	3
11879	0	4	m	48	0	6	2	8	10	-6	1	0	2	3
11879	0	5	m	48	0	2	2	6	10	-4	2	1	2	3
11879	0	6	m	48	0	2	4	2	10	2	3	1	2	3
11879	0	7	m	48	0	4	8	4	10	4	2	1	2	3
11879	0	8	m	48	0	8	9	8	10	1	1	0	2	3
11879	0	9	m	48	0	9	7	10	10	-3	3	0	2	3
11879	0	10	m	48	0	7	8	10	10	-2	2	0	2	3
11879	0	11	m	48	0	8	7	8	10	-1	3	0	2	3
11879	0	12	m	48	0	7	9	8	10	1	3	0	2	3
11879	0	13	m	48	0	9	6	9	10	-3	3	0	2	3
11879	0	14	m	48	0	6	6	9	10	-3	4	0	2	3
11879	0	15	m	48	0	6	4	6	10	-2	2	0	2	3
11879	0	16	m	48	0	4	3	7	10	-4	3	1	2	3
11879	0	17	m	48	0	3	2	5	10	-3	3	0	2	3
11879	0	18	m	48	0	2	2	3	10	-1	3	0	2	3
11879	0	19	m	48	0	2	2	2	10	0	3	1	2	3
11879	0	20	m	48	0	2	1	2	10	-1	3	0	2	3
11879	0	21	m	48	0	1	NA	2	10	NA	2	0	2	3
11879	1	24	m	48	0	1	3	1	7	2	2	0	2	3
11879	1	25	m	48	0	3	5	3	7	2	4	0	2	3
11879	1	26	m	48	0	5	6	7	7	-1	3	0	2	3
11879	1	27	m	48	0	6	4	7	7	-3	3	0	2	3
11879	1	28	m	48	0	4	1	6	7	-5	3	0	2	3
11879	1	29	m	48	0	1	0	4	7	-4	3	0	2	3
11879	1	30	m	48	0	0	NA	1	7	NA	1	0	2	3
11880	0	0	m	83	1	9	11	9	11	2	1	0	1	1
11880	0	1	m	83	1	11	8	11	11	-3	2	0	1	1
11880	0	2	m	83	1	8	7	11	11	-4	3	0	1	1
11880	0	3	m	83	1	7	6	8	11	-2	2	1	1	1
11880	0	4	m	83	1	6	7	7	11	0	4	0	1	1
11880	0	5	m	83	1	7	NA	7	11	NA	3	1	1	1
11882	0	0	m	82	0	6	NA	6	6	NA	2	1	4	10
11883	0	0	m	49	0	4	NA	4	4	NA	4	0	0	0
11884	0	0	m	69	0	8	7	8	8	-1	2	1	5	6
11884	0	1	m	69	0	7	6	8	8	-2	4	0	5	6
11884	0	2	m	69	0	6	6	7	8	-1	3	0	5	6
11884	0	3	m	69	0	6	6	7	8	-1	4	0	5	6
11884	0	4	m	69	0	6	6	6	8	0	4	0	5	6
11884	0	5	m	69	0	6	5	6	8	-1	3	0	5	6
11884	0	6	m	69	0	5	5	6	8	-1	3	0	5	6
11884	0	7	m	69	0	5	5	5	8	0	3	0	5	6
11884	0	8	m	69	0	5	7	5	8	2	3	0	5	6
11884	0	9	m	69	0	7	7	7	8	0	3	0	5	6
11884	0	10	m	69	0	7	NA	7	8	NA	3	0	5	6
11885	0	0	m	63	1	5	NA	5	5	NA	3	0	5	11
11886	0	0	m	65	0	2	NA	2	2	NA	3	0	2	8
11887	0	0	m	62	0	3	3	3	4	0	3	0	5	11
11887	0	1	m	62	0	3	3	3	4	0	2	0	5	11
11887	0	2	m	62	0	3	4	3	4	1	3	0	5	11
11887	0	3	m	62	0	4	3	4	4	-1	3	0	5	11
11887	0	4	m	62	0	3	NA	4	4	NA	2	0	5	11
11888	0	0	f	52	0	7	7	7	17	0	2	1	3	3
11888	0	1	f	52	0	7	7	7	17	0	2	0	3	3
11888	0	2	f	52	0	7	6	7	17	-1	2	1	3	3
11888	0	3	f	52	0	6	12	7	17	5	2	1	3	3
11888	0	4	f	52	0	12	12	12	17	0	4	1	3	3
11888	0	5	f	52	0	12	12	13	17	-1	3	1	3	3
11888	0	6	f	52	0	12	13	12	17	1	2	0	3	3
11888	0	7	f	52	0	13	9	14	17	-5	4	0	3	3
11888	0	8	f	52	0	9	7	13	17	-6	3	0	3	3
11888	0	9	f	52	0	7	7	9	17	-2	3	0	3	3
11888	0	10	f	52	0	7	7	7	17	0	3	0	3	3
11888	0	11	f	52	0	7	6	8	17	-2	3	0	3	3
11888	0	12	f	52	0	6	9	7	17	2	3	0	3	3
11888	0	13	f	52	0	9	7	9	17	-2	3	0	3	3
11888	0	14	f	52	0	7	8	9	17	-1	3	1	3	3
11888	0	15	f	52	0	8	9	8	17	1	3	1	3	3
11888	0	16	f	52	0	9	14	10	17	4	4	1	3	3
11888	0	17	f	52	0	14	16	14	17	2	3	1	3	3
11888	0	18	f	52	0	16	16	16	17	0	3	1	3	3
11888	0	19	f	52	0	16	17	16	17	1	1	0	3	3
11888	0	20	f	52	0	17	16	17	17	-1	3	0	3	3
11888	0	21	f	52	0	16	17	17	17	0	3	0	3	3
11888	0	22	f	52	0	17	15	17	17	-2	2	0	3	3
11888	0	23	f	52	0	15	14	17	17	-3	2	1	3	3
11888	0	24	f	52	0	14	15	15	17	0	1	1	3	3
11888	0	25	f	52	0	15	11	15	17	-4	2	1	3	3
11888	0	26	f	52	0	11	11	15	17	-4	3	0	3	3
11888	0	27	f	52	0	11	10	12	17	-2	3	0	3	3
11888	0	28	f	52	0	10	6	12	17	-6	2	0	3	3
11888	0	29	f	52	0	6	6	10	17	-4	1	0	3	3
11888	0	30	f	52	0	6	6	8	17	-2	2	0	3	3
11888	0	31	f	52	0	6	5	6	17	-1	2	0	3	3
11888	0	32	f	52	0	5	4	6	17	-2	2	0	3	3
11888	0	33	f	52	0	4	3	5	17	-2	2	0	3	3
11888	0	34	f	52	0	3	3	4	17	-1	2	0	3	3
11888	0	35	f	52	0	3	3	4	17	-1	2	0	3	3
11888	0	36	f	52	0	3	4	4	17	0	3	0	3	3
11888	0	37	f	52	0	4	4	4	17	0	3	0	3	3
11888	0	38	f	52	0	4	3	4	17	-1	3	0	3	3
11888	0	39	f	52	0	3	3	4	17	-1	4	0	3	3
11888	0	40	f	52	0	3	NA	3	17	NA	4	0	3	3
11889	0	0	m	81	0	9	9	9	10	0	2	0	2	2
11889	0	1	m	81	0	9	4	10	10	-6	2	0	2	2
11889	0	2	m	81	0	4	4	10	10	-6	2	0	2	2
11889	0	3	m	81	0	4	4	4	10	0	2	0	2	2
11889	0	4	m	81	0	4	NA	4	10	NA	2	0	2	2
11891	0	0	m	49	0	5	6	5	8	1	4	1	0	0
11891	0	1	m	49	0	6	4	8	8	-4	2	1	0	0
11891	0	2	m	49	0	4	NA	6	8	NA	1	0	0	0
11892	0	0	m	75	1	14	12	14	14	-2	3	1	2	3
11892	0	1	m	75	1	12	10	14	14	-4	3	0	2	3
11892	0	2	m	75	1	10	10	12	14	-2	3	1	2	3
11892	0	3	m	75	1	10	NA	10	14	NA	2	0	2	3
11893	0	0	m	52	1	12	11	12	12	-1	2	1	0	0
11893	0	1	m	52	1	11	8	12	12	-4	2	0	0	0
11893	0	2	m	52	1	8	7	11	12	-4	0	0	0	0
11893	0	3	m	52	1	7	7	8	12	-1	1	0	0	0
11893	0	4	m	52	1	7	9	7	12	2	1	0	0	0
11893	0	5	m	52	1	9	6	10	12	-4	2	0	0	0
11893	0	6	m	52	1	6	7	9	12	-2	2	0	0	0
11893	0	7	m	52	1	7	6	7	12	-1	2	0	0	0
11893	0	8	m	52	1	6	6	7	12	-1	1	0	0	0
11893	0	9	m	52	1	6	6	6	12	0	2	0	0	0
11893	0	10	m	52	1	6	6	6	12	0	0	0	0	0
11893	0	11	m	52	1	6	6	6	12	0	1	0	0	0
11893	0	12	m	52	1	6	6	6	12	0	2	0	0	0
11893	0	13	m	52	1	6	6	6	12	0	2	0	0	0
11893	0	14	m	52	1	6	NA	6	12	NA	2	0	0	0
11894	0	0	m	81	1	13	13	13	13	0	3	0	4	5
11894	0	1	m	81	1	13	NA	13	13	NA	1	0	4	5
11895	0	0	m	70	0	3	4	3	6	1	3	1	4	10
11895	0	1	m	70	0	4	4	4	6	0	2	0	4	10
11895	0	2	m	70	0	4	6	4	6	2	2	0	4	10
11895	0	3	m	70	0	6	NA	6	6	NA	2	0	4	10
11896	0	0	m	68	0	1	NA	1	1	NA	3	0	1	2
11897	0	0	m	54	0	9	NA	9	9	NA	3	0	1	2
11898	0	0	f	76	1	16	NA	16	16	NA	1	0	2	2
11899	0	0	m	77	0	16	16	16	18	0	2	0	2	3
11899	0	1	m	77	0	16	15	17	18	-2	3	0	2	3
11899	0	2	m	77	0	15	15	16	18	-1	2	0	2	3
11899	0	3	m	77	0	15	16	15	18	1	3	0	2	3
11899	0	4	m	77	0	16	16	16	18	0	2	0	2	3
11899	0	5	m	77	0	16	13	16	18	-3	2	0	2	3
11899	0	6	m	77	0	13	17	16	18	1	2	0	2	3
11899	0	7	m	77	0	17	14	17	18	-3	4	0	2	3
11899	0	8	m	77	0	14	18	17	18	1	3	0	2	3
11899	0	9	m	77	0	18	16	18	18	-2	3	1	2	3
11899	0	10	m	77	0	16	16	18	18	-2	2	1	2	3
11899	0	11	m	77	0	16	17	17	18	0	3	1	2	3
11899	0	12	m	77	0	17	17	17	18	0	3	0	2	3
11899	0	13	m	77	0	17	16	18	18	-2	3	0	2	3
11899	0	14	m	77	0	16	13	17	18	-4	2	0	2	3
11899	0	15	m	77	0	13	11	17	18	-6	3	0	2	3
11899	0	16	m	77	0	11	11	13	18	-2	3	0	2	3
11899	0	17	m	77	0	11	8	12	18	-4	3	0	2	3
11899	0	18	m	77	0	8	8	11	18	-3	3	0	2	3
11899	0	19	m	77	0	8	8	8	18	0	3	0	2	3
11899	0	20	m	77	0	8	10	9	18	1	3	0	2	3
11899	0	21	m	77	0	10	9	10	18	-1	2	0	2	3
11899	0	22	m	77	0	9	9	10	18	-1	0	1	2	3
11899	0	23	m	77	0	9	11	9	18	2	3	1	2	3
11899	0	24	m	77	0	11	9	11	18	-2	1	0	2	3
11899	0	25	m	77	0	9	8	12	18	-4	1	0	2	3
11899	0	26	m	77	0	8	9	9	18	0	1	0	2	3
11899	0	27	m	77	0	9	9	9	18	0	1	0	2	3
11899	0	28	m	77	0	9	13	10	18	3	1	0	2	3
11899	0	29	m	77	0	13	12	13	18	-1	2	0	2	3
11899	0	30	m	77	0	12	7	13	18	-6	2	0	2	3
11899	0	31	m	77	0	7	8	12	18	-4	1	0	2	3
11899	0	32	m	77	0	8	7	8	18	-1	3	0	2	3
11899	0	33	m	77	0	7	3	11	18	-8	3	0	2	3
11899	0	34	m	77	0	3	3	7	18	-4	1	0	2	3
11899	0	35	m	77	0	3	3	3	18	0	1	0	2	3
11899	0	36	m	77	0	3	3	4	18	-1	1	0	2	3
11899	0	37	m	77	0	3	4	4	18	0	2	0	2	3
11899	0	38	m	77	0	4	3	5	18	-2	3	0	2	3
11899	0	39	m	77	0	3	1	4	18	-3	3	1	2	3
11899	0	40	m	77	0	1	2	3	18	-1	3	0	2	3
11899	0	41	m	77	0	2	6	2	18	4	3	1	2	3
11899	0	42	m	77	0	6	1	6	18	-5	4	1	2	3
11899	0	43	m	77	0	1	2	6	18	-4	2	0	2	3
11899	0	44	m	77	0	2	1	2	18	-1	2	0	2	3
11899	0	45	m	77	0	1	2	2	18	0	3	0	2	3
11899	0	46	m	77	0	2	2	2	18	0	2	0	2	3
11899	0	47	m	77	0	2	1	2	18	-1	4	0	2	3
11899	0	48	m	77	0	1	1	2	18	-1	3	0	2	3
11899	0	49	m	77	0	1	NA	1	18	NA	0	0	2	3
11900	0	0	f	35	0	1	0	1	1	-1	3	0	0	0
11900	0	1	f	35	0	0	NA	1	1	NA	2	0	0	0
11901	0	0	m	72	0	10	6	10	10	-4	1	1	3	4
11901	0	1	m	72	0	6	5	10	10	-5	0	0	3	4
11901	0	2	m	72	0	5	6	6	10	0	1	1	3	4
11901	0	3	m	72	0	6	4	6	10	-2	0	1	3	4
11901	0	4	m	72	0	4	5	6	10	-1	0	0	3	4
11901	0	5	m	72	0	5	4	5	10	-1	0	0	3	4
11901	0	6	m	72	0	4	3	5	10	-2	1	0	3	4
11901	0	7	m	72	0	3	5	4	10	1	0	0	3	4
11901	0	8	m	72	0	5	4	5	10	-1	0	0	3	4
11901	0	9	m	72	0	4	5	5	10	0	1	0	3	4
11901	0	10	m	72	0	5	6	5	10	1	1	0	3	4
11901	0	11	m	72	0	6	4	6	10	-2	1	0	3	4
11901	0	12	m	72	0	4	4	6	10	-2	0	0	3	4
11901	0	13	m	72	0	4	6	5	10	1	1	0	3	4
11901	0	14	m	72	0	6	8	6	10	2	2	0	3	4
11901	0	15	m	72	0	8	5	8	10	-3	2	0	3	4
11901	0	16	m	72	0	5	6	9	10	-3	0	0	3	4
11901	0	17	m	72	0	6	8	6	10	2	0	0	3	4
11901	0	18	m	72	0	8	7	8	10	-1	2	0	3	4
11901	0	19	m	72	0	7	8	8	10	0	1	0	3	4
11901	0	20	m	72	0	8	8	8	10	0	1	0	3	4
11901	0	21	m	72	0	8	7	8	10	-1	2	0	3	4
11901	0	22	m	72	0	7	7	8	10	-1	0	0	3	4
11901	0	23	m	72	0	7	8	7	10	1	0	0	3	4
11901	0	24	m	72	0	8	8	8	10	0	1	0	3	4
11901	0	25	m	72	0	8	8	8	10	0	1	0	3	4
11901	0	26	m	72	0	8	7	8	10	-1	1	0	3	4
11901	0	27	m	72	0	7	8	8	10	0	2	0	3	4
11901	0	28	m	72	0	8	8	8	10	0	0	0	3	4
11901	0	29	m	72	0	8	8	9	10	-1	2	0	3	4
11901	0	30	m	72	0	8	NA	9	10	NA	2	0	3	4
11902	0	0	f	38	0	1	NA	1	1	NA	2	0	0	0
11903	0	0	f	78	1	7	NA	7	7	NA	2	1	2	3
11904	0	0	m	38	0	6	5	6	7	-1	2	0	1	1
11904	0	1	m	38	0	5	5	7	7	-2	3	0	1	1
11904	0	2	m	38	0	5	5	6	7	-1	3	0	1	1
11904	0	3	m	38	0	5	3	6	7	-3	3	1	1	1
11904	0	4	m	38	0	3	3	5	7	-2	3	1	1	1
11904	0	5	m	38	0	3	3	4	7	-1	3	1	1	1
11904	0	6	m	38	0	3	1	3	7	-2	3	0	1	1
11904	0	7	m	38	0	1	2	3	7	-1	2	0	1	1
11904	0	8	m	38	0	2	2	2	7	0	2	0	1	1
11904	0	9	m	38	0	2	4	2	7	2	3	0	1	1
11904	0	10	m	38	0	4	1	4	7	-3	3	0	1	1
11904	0	11	m	38	0	1	2	4	7	-2	1	0	1	1
11904	0	12	m	38	0	2	3	3	7	0	2	0	1	1
11904	0	13	m	38	0	3	2	3	7	-1	1	0	1	1
11904	0	14	m	38	0	2	7	3	7	4	3	0	1	1
11904	0	15	m	38	0	7	4	7	7	-3	3	0	1	1
11904	0	16	m	38	0	4	2	7	7	-5	2	0	1	1
11904	0	17	m	38	0	2	3	4	7	-1	2	0	1	1
11904	0	18	m	38	0	3	3	4	7	-1	3	0	1	1
11904	0	19	m	38	0	3	3	3	7	0	3	0	1	1
11904	0	20	m	38	0	3	2	3	7	-1	1	0	1	1
11904	0	21	m	38	0	2	4	4	7	0	3	0	1	1
11904	0	22	m	38	0	4	3	4	7	-1	3	0	1	1
11904	0	23	m	38	0	3	2	4	7	-2	3	0	1	1
11904	0	24	m	38	0	2	1	3	7	-2	4	0	1	1
11904	0	25	m	38	0	1	2	2	7	0	3	0	1	1
11904	0	26	m	38	0	2	3	2	7	1	2	0	1	1
11904	0	27	m	38	0	3	2	3	7	-1	2	0	1	1
11904	0	28	m	38	0	2	NA	3	7	NA	3	0	1	1
11905	0	0	m	29	1	9	12	9	14	3	3	1	1	1
11905	0	1	m	29	1	12	12	13	14	-1	2	0	1	1
11905	0	2	m	29	1	12	13	13	14	0	1	0	1	1
11905	0	3	m	29	1	13	10	13	14	-3	1	0	1	1
11905	0	4	m	29	1	10	12	14	14	-2	2	0	1	1
11905	0	5	m	29	1	12	8	12	14	-4	3	0	1	1
11905	0	6	m	29	1	8	12	12	14	0	2	0	1	1
11905	0	7	m	29	1	12	13	12	14	1	2	0	1	1
11905	0	8	m	29	1	13	12	13	14	-1	3	0	1	1
11905	0	9	m	29	1	12	12	13	14	-1	3	0	1	1
11905	0	10	m	29	1	12	12	12	14	0	2	0	1	1
11905	0	11	m	29	1	12	12	12	14	0	2	0	1	1
11905	0	12	m	29	1	12	12	12	14	0	2	0	1	1
11905	0	13	m	29	1	12	14	12	14	2	3	0	1	1
11905	0	14	m	29	1	14	13	14	14	-1	3	0	1	1
11905	0	15	m	29	1	13	NA	14	14	NA	3	0	1	1
11906	0	0	f	74	1	7	NA	7	7	NA	0	0	0	0
11907	0	0	m	78	0	17	16	17	18	-1	2	1	0	0
11907	0	1	m	78	0	16	18	17	18	1	1	0	0	0
11907	0	2	m	78	0	18	13	18	18	-5	2	0	0	0
11907	0	3	m	78	0	13	11	18	18	-7	3	0	0	0
11907	0	4	m	78	0	11	11	13	18	-2	3	0	0	0
11907	0	5	m	78	0	11	9	11	18	-2	4	0	0	0
11907	0	6	m	78	0	9	6	11	18	-5	3	0	0	0
11907	0	7	m	78	0	6	5	9	18	-4	2	0	0	0
11907	0	8	m	78	0	5	5	7	18	-2	2	0	0	0
11907	0	9	m	78	0	5	4	5	18	-1	1	0	0	0
11907	0	10	m	78	0	4	6	5	18	1	3	0	0	0
11907	0	11	m	78	0	6	NA	6	18	NA	2	0	0	0
11908	0	0	m	53	0	1	1	1	1	0	0	0	2	8
11908	0	1	m	53	0	1	NA	1	1	NA	1	0	2	8
11910	0	0	m	56	0	9	4	9	9	-5	3	1	0	0
11910	0	1	m	56	0	4	3	9	9	-6	1	1	0	0
11910	0	2	m	56	0	3	1	6	9	-5	3	0	0	0
11910	0	3	m	56	0	1	1	3	9	-2	2	0	0	0
11910	0	4	m	56	0	1	2	1	9	1	3	0	0	0
11910	0	5	m	56	0	2	2	2	9	0	2	0	0	0
11910	0	6	m	56	0	2	2	2	9	0	1	0	0	0
11910	0	7	m	56	0	2	4	2	9	2	3	0	0	0
11910	0	8	m	56	0	4	4	4	9	0	2	0	0	0
11910	0	9	m	56	0	4	3	4	9	-1	4	0	0	0
11910	0	10	m	56	0	3	1	4	9	-3	3	1	0	0
11910	0	11	m	56	0	1	1	3	9	-2	1	1	0	0
11910	0	12	m	56	0	1	1	1	9	0	3	0	0	0
11910	0	13	m	56	0	1	2	1	9	1	1	0	0	0
11910	0	14	m	56	0	2	1	2	9	-1	1	0	0	0
11910	0	15	m	56	0	1	2	2	9	0	1	0	0	0
11910	0	16	m	56	0	2	NA	2	9	NA	1	0	0	0
11911	0	0	m	61	0	4	4	4	10	0	2	0	2	2
11911	0	1	m	61	0	4	5	6	10	-1	3	0	2	2
11911	0	2	m	61	0	5	4	7	10	-3	4	0	2	2
11911	0	3	m	61	0	4	4	6	10	-2	4	0	2	2
11911	0	4	m	61	0	4	4	4	10	0	4	0	2	2
11911	0	5	m	61	0	4	3	4	10	-1	4	0	2	2
11911	0	6	m	61	0	3	4	4	10	0	1	1	2	2
11911	0	7	m	61	0	4	6	4	10	2	4	0	2	2
11911	0	8	m	61	0	6	7	7	10	0	4	1	2	2
11911	0	9	m	61	0	7	7	7	10	0	4	0	2	2
11911	0	10	m	61	0	7	7	9	10	-2	4	0	2	2
11911	0	11	m	61	0	7	10	7	10	3	4	1	2	2
11911	0	12	m	61	0	10	10	10	10	0	4	0	2	2
11911	0	13	m	61	0	10	9	10	10	-1	4	0	2	2
11911	0	14	m	61	0	9	8	10	10	-2	4	0	2	2
11911	0	15	m	61	0	8	4	9	10	-5	3	0	2	2
11911	0	16	m	61	0	4	3	9	10	-6	2	0	2	2
11911	0	17	m	61	0	3	5	4	10	1	2	0	2	2
11911	0	18	m	61	0	5	4	5	10	-1	3	0	2	2
11911	0	19	m	61	0	4	3	6	10	-3	4	0	2	2
11911	0	20	m	61	0	3	2	4	10	-2	3	0	2	2
11911	0	21	m	61	0	2	4	3	10	1	2	0	2	2
11911	0	22	m	61	0	4	NA	4	10	NA	2	0	2	2
11912	0	0	m	56	0	5	NA	5	5	NA	3	0	3	5
11913	0	0	m	34	0	5	6	5	7	1	1	0	1	2
11913	0	1	m	34	0	6	7	6	7	1	4	1	1	2
11913	0	2	m	34	0	7	6	7	7	-1	3	1	1	2
11913	0	3	m	34	0	6	6	7	7	-1	4	1	1	2
11913	0	4	m	34	0	6	4	6	7	-2	4	1	1	2
11913	0	5	m	34	0	4	2	6	7	-4	3	0	1	2
11913	0	6	m	34	0	2	3	4	7	-1	3	1	1	2
11913	0	7	m	34	0	3	2	3	7	-1	2	0	1	2
11913	0	8	m	34	0	2	NA	3	7	NA	3	0	1	2
11914	0	0	f	74	0	3	3	3	3	0	2	0	2	2
11914	0	1	f	74	0	3	NA	3	3	NA	1	0	2	2
11916	0	0	m	24	0	12	9	12	12	-3	3	0	0	0
11916	0	1	m	24	0	9	12	12	12	0	2	0	0	0
11916	0	2	m	24	0	12	10	12	12	-2	3	0	0	0
11916	0	3	m	24	0	10	7	12	12	-5	3	0	0	0
11916	0	4	m	24	0	7	7	10	12	-3	3	1	0	0
11916	0	5	m	24	0	7	8	7	12	1	4	1	0	0
11916	0	6	m	24	0	8	10	8	12	2	4	1	0	0
11916	0	7	m	24	0	10	10	11	12	-1	3	0	0	0
11916	0	8	m	24	0	10	10	10	12	0	3	0	0	0
11916	0	9	m	24	0	10	7	11	12	-4	3	0	0	0
11916	0	10	m	24	0	7	7	10	12	-3	3	0	0	0
11916	0	11	m	24	0	7	5	7	12	-2	4	0	0	0
11916	0	12	m	24	0	5	6	7	12	-1	4	0	0	0
11916	0	13	m	24	0	6	6	6	12	0	4	0	0	0
11916	0	14	m	24	0	6	6	6	12	0	4	0	0	0
11916	0	15	m	24	0	6	6	6	12	0	4	0	0	0
11916	0	16	m	24	0	6	7	6	12	1	4	0	0	0
11916	0	17	m	24	0	7	6	7	12	-1	4	0	0	0
11916	0	18	m	24	0	6	6	7	12	-1	2	0	0	0
11916	0	19	m	24	0	6	7	6	12	1	2	0	0	0
11916	0	20	m	24	0	7	7	7	12	0	2	0	0	0
11916	0	21	m	24	0	7	7	7	12	0	2	0	0	0
11916	0	22	m	24	0	7	8	7	12	1	2	0	0	0
11916	0	23	m	24	0	8	7	8	12	-1	2	0	0	0
11916	0	24	m	24	0	7	6	8	12	-2	3	0	0	0
11916	0	25	m	24	0	6	7	7	12	0	0	0	0	0
11916	0	26	m	24	0	7	10	7	12	3	1	0	0	0
11916	0	27	m	24	0	10	6	10	12	-4	0	0	0	0
11916	0	28	m	24	0	6	6	10	12	-4	2	0	0	0
11916	0	29	m	24	0	6	7	6	12	1	2	0	0	0
11916	0	30	m	24	0	7	5	7	12	-2	3	0	0	0
11916	0	31	m	24	0	5	NA	8	12	NA	2	0	0	0
11917	0	0	m	68	0	12	15	12	15	3	1	1	3	3
11917	0	1	m	68	0	15	13	15	15	-2	4	0	3	3
11917	0	2	m	68	0	13	12	15	15	-3	3	0	3	3
11917	0	3	m	68	0	12	11	13	15	-2	3	1	3	3
11917	0	4	m	68	0	11	12	12	15	0	3	0	3	3
11917	0	5	m	68	0	12	9	12	15	-3	4	0	3	3
11917	0	6	m	68	0	9	10	12	15	-2	4	1	3	3
11917	0	7	m	68	0	10	9	10	15	-1	3	0	3	3
11917	0	8	m	68	0	9	8	10	15	-2	3	0	3	3
11917	0	9	m	68	0	8	9	9	15	0	2	0	3	3
11917	0	10	m	68	0	9	9	9	15	0	2	1	3	3
11917	0	11	m	68	0	9	9	9	15	0	2	1	3	3
11917	0	12	m	68	0	9	8	9	15	-1	2	0	3	3
11917	0	13	m	68	0	8	10	9	15	1	3	1	3	3
11917	0	14	m	68	0	10	7	10	15	-3	3	0	3	3
11917	0	15	m	68	0	7	8	10	15	-2	4	0	3	3
11917	0	16	m	68	0	8	8	8	15	0	3	0	3	3
11917	0	17	m	68	0	8	10	9	15	1	2	1	3	3
11917	0	18	m	68	0	10	9	10	15	-1	3	1	3	3
11917	0	19	m	68	0	9	9	10	15	-1	3	0	3	3
11917	0	20	m	68	0	9	9	10	15	-1	2	0	3	3
11917	0	21	m	68	0	9	10	9	15	1	3	0	3	3
11917	0	22	m	68	0	10	9	10	15	-1	2	0	3	3
11917	0	23	m	68	0	9	11	10	15	1	2	1	3	3
11917	0	24	m	68	0	11	13	11	15	2	2	0	3	3
11917	0	25	m	68	0	13	13	13	15	0	3	1	3	3
11917	0	26	m	68	0	13	12	13	15	-1	1	0	3	3
11917	0	27	m	68	0	12	12	13	15	-1	1	0	3	3
11917	0	28	m	68	0	12	12	12	15	0	2	0	3	3
11917	0	29	m	68	0	12	15	12	15	3	3	0	3	3
11917	0	30	m	68	0	15	15	15	15	0	1	0	3	3
11917	0	31	m	68	0	15	13	15	15	-2	2	0	3	3
11917	0	32	m	68	0	13	13	15	15	-2	1	0	3	3
11917	0	33	m	68	0	13	11	13	15	-2	2	0	3	3
11917	0	34	m	68	0	11	12	13	15	-1	3	0	3	3
11917	0	35	m	68	0	12	12	12	15	0	3	0	3	3
11917	0	36	m	68	0	12	11	13	15	-2	3	0	3	3
11917	0	37	m	68	0	11	11	12	15	-1	3	0	3	3
11917	0	38	m	68	0	11	9	11	15	-2	3	0	3	3
11917	0	39	m	68	0	9	10	11	15	-1	3	0	3	3
11917	0	40	m	68	0	10	NA	10	15	NA	2	0	3	3
11918	0	0	m	72	1	9	5	9	9	-4	4	1	2	2
11918	0	1	m	72	1	5	6	9	9	-3	2	0	2	2
11918	0	2	m	72	1	6	2	6	9	-4	2	0	2	2
11918	0	3	m	72	1	2	2	6	9	-4	2	0	2	2
11918	0	4	m	72	1	2	1	2	9	-1	3	0	2	2
11918	0	5	m	72	1	1	2	2	9	0	3	0	2	2
11918	0	6	m	72	1	2	2	2	9	0	2	0	2	2
11918	0	7	m	72	1	2	NA	2	9	NA	2	0	2	2
11918	1	12	m	72	1	12	NA	12	12	NA	3	0	2	2
11919	0	0	f	35	0	5	NA	5	5	NA	3	0	3	3
11920	0	0	m	78	0	6	8	6	9	2	0	0	2	3
11920	0	1	m	78	0	8	7	9	9	-2	2	0	2	3
11920	0	2	m	78	0	7	4	8	9	-4	2	0	2	3
11920	0	3	m	78	0	4	5	7	9	-2	1	1	2	3
11920	0	4	m	78	0	5	8	5	9	3	2	1	2	3
11920	0	5	m	78	0	8	7	8	9	-1	3	0	2	3
11920	0	6	m	78	0	7	4	8	9	-4	2	0	2	3
11920	0	7	m	78	0	4	4	7	9	-3	2	0	2	3
11920	0	8	m	78	0	4	4	4	9	0	2	0	2	3
11920	0	9	m	78	0	4	4	5	9	-1	2	0	2	3
11920	0	10	m	78	0	4	4	4	9	0	2	0	2	3
11920	0	11	m	78	0	4	NA	4	9	NA	1	0	2	3
11921	0	0	f	45	0	2	2	2	2	0	4	0	0	0
11921	0	1	f	45	0	2	NA	2	2	NA	3	0	0	0
11922	0	0	m	78	0	8	6	8	10	-2	1	0	1	1
11922	0	1	m	78	0	6	3	10	10	-7	1	0	1	1
11922	0	2	m	78	0	3	NA	6	10	NA	2	0	1	1
11923	0	0	m	25	1	8	6	8	19	-2	3	0	3	3
11923	0	1	m	25	1	6	5	9	19	-4	0	0	3	3
11923	0	2	m	25	1	5	7	6	19	1	1	0	3	3
11923	0	3	m	25	1	7	6	7	19	-1	2	0	3	3
11923	0	4	m	25	1	6	3	7	19	-4	2	0	3	3
11923	0	5	m	25	1	3	2	6	19	-4	3	0	3	3
11923	0	6	m	25	1	2	3	4	19	-1	4	1	3	3
11923	0	7	m	25	1	3	11	4	19	7	3	1	3	3
11923	0	8	m	25	1	11	12	11	19	1	4	1	3	3
11923	0	9	m	25	1	12	15	13	19	2	3	1	3	3
11923	0	10	m	25	1	15	14	15	19	-1	3	1	3	3
11923	0	11	m	25	1	14	18	15	19	3	3	0	3	3
11923	0	12	m	25	1	18	18	18	19	0	4	0	3	3
11923	0	13	m	25	1	18	15	19	19	-4	4	0	3	3
11923	0	14	m	25	1	15	15	19	19	-4	4	0	3	3
11923	0	15	m	25	1	15	12	16	19	-4	4	0	3	3
11923	0	16	m	25	1	12	11	15	19	-4	2	0	3	3
11923	0	17	m	25	1	11	10	12	19	-2	3	0	3	3
11923	0	18	m	25	1	10	11	12	19	-1	3	0	3	3
11923	0	19	m	25	1	11	10	11	19	-1	4	1	3	3
11923	0	20	m	25	1	10	12	11	19	1	3	1	3	3
11923	0	21	m	25	1	12	7	12	19	-5	4	0	3	3
11923	0	22	m	25	1	7	7	13	19	-6	3	0	3	3
11923	0	23	m	25	1	7	10	9	19	1	3	0	3	3
11923	0	24	m	25	1	10	9	11	19	-2	2	0	3	3
11923	0	25	m	25	1	9	9	10	19	-1	2	0	3	3
11923	0	26	m	25	1	9	9	12	19	-3	2	0	3	3
11923	0	27	m	25	1	9	9	9	19	0	4	1	3	3
11923	0	28	m	25	1	9	8	9	19	-1	3	0	3	3
11923	0	29	m	25	1	8	8	9	19	-1	3	1	3	3
11923	0	30	m	25	1	8	7	8	19	-1	4	0	3	3
11923	0	31	m	25	1	7	7	8	19	-1	2	0	3	3
11923	0	32	m	25	1	7	5	7	19	-2	3	0	3	3
11923	0	33	m	25	1	5	5	7	19	-2	3	0	3	3
11923	0	34	m	25	1	5	1	5	19	-4	3	0	3	3
11923	0	35	m	25	1	1	4	5	19	-1	3	0	3	3
11923	0	36	m	25	1	4	3	4	19	-1	4	0	3	3
11923	0	37	m	25	1	3	5	4	19	1	4	0	3	3
11923	0	38	m	25	1	5	7	5	19	2	4	1	3	3
11923	0	39	m	25	1	7	5	7	19	-2	4	1	3	3
11923	0	40	m	25	1	5	9	8	19	1	4	0	3	3
11923	0	41	m	25	1	9	10	10	19	0	3	1	3	3
11923	0	42	m	25	1	10	11	10	19	1	3	1	3	3
11923	0	43	m	25	1	11	14	11	19	3	3	1	3	3
11923	0	44	m	25	1	14	14	15	19	-1	3	1	3	3
11923	0	45	m	25	1	14	15	15	19	0	3	0	3	3
11923	0	46	m	25	1	15	12	15	19	-3	2	0	3	3
11923	0	47	m	25	1	12	14	15	19	-1	2	0	3	3
11923	0	48	m	25	1	14	14	15	19	-1	3	0	3	3
11923	0	49	m	25	1	14	18	14	19	4	3	0	3	3
11923	0	50	m	25	1	18	11	18	19	-7	2	0	3	3
11923	0	51	m	25	1	11	10	18	19	-8	3	0	3	3
11923	0	52	m	25	1	10	7	11	19	-4	4	1	3	3
11923	0	53	m	25	1	7	8	11	19	-3	4	1	3	3
11923	0	54	m	25	1	8	9	8	19	1	4	0	3	3
11923	0	55	m	25	1	9	9	9	19	0	4	1	3	3
11923	0	56	m	25	1	9	12	9	19	3	4	1	3	3
11923	0	57	m	25	1	12	9	12	19	-3	4	1	3	3
11923	0	58	m	25	1	9	8	12	19	-4	3	0	3	3
11923	0	59	m	25	1	8	8	9	19	-1	3	0	3	3
11923	0	60	m	25	1	8	8	8	19	0	3	0	3	3
11923	0	61	m	25	1	8	8	8	19	0	3	0	3	3
11923	0	62	m	25	1	8	9	8	19	1	4	0	3	3
11923	0	63	m	25	1	9	7	9	19	-2	3	0	3	3
11923	0	64	m	25	1	7	6	9	19	-3	4	0	3	3
11923	0	65	m	25	1	6	7	7	19	0	3	0	3	3
11923	0	66	m	25	1	7	8	7	19	1	3	0	3	3
11923	0	67	m	25	1	8	6	8	19	-2	3	0	3	3
11923	0	68	m	25	1	6	7	8	19	-1	3	0	3	3
11923	0	69	m	25	1	7	8	7	19	1	3	0	3	3
11923	0	70	m	25	1	8	8	8	19	0	3	0	3	3
11923	0	71	m	25	1	8	7	8	19	-1	3	0	3	3
11923	0	72	m	25	1	7	7	8	19	-1	4	0	3	3
11923	0	73	m	25	1	7	8	8	19	0	4	0	3	3
11923	0	74	m	25	1	8	6	8	19	-2	3	0	3	3
11923	0	75	m	25	1	6	7	8	19	-1	4	0	3	3
11923	0	76	m	25	1	7	7	7	19	0	4	0	3	3
11923	0	77	m	25	1	7	7	8	19	-1	4	0	3	3
11923	0	78	m	25	1	7	6	8	19	-2	3	0	3	3
11923	0	79	m	25	1	6	7	7	19	0	2	0	3	3
11923	0	80	m	25	1	7	6	7	19	-1	3	0	3	3
11923	0	81	m	25	1	6	7	7	19	0	3	0	3	3
11923	0	82	m	25	1	7	6	7	19	-1	4	0	3	3
11923	0	83	m	25	1	6	5	7	19	-2	4	0	3	3
11923	0	84	m	25	1	5	6	6	19	0	2	0	3	3
11923	0	85	m	25	1	6	6	6	19	0	3	0	3	3
11923	0	86	m	25	1	6	7	6	19	1	3	0	3	3
11923	0	87	m	25	1	7	8	7	19	1	3	0	3	3
11923	0	88	m	25	1	8	7	9	19	-2	3	0	3	3
11923	0	89	m	25	1	7	7	8	19	-1	3	0	3	3
11923	0	90	m	25	1	7	7	8	19	-1	3	0	3	3
11923	0	91	m	25	1	7	8	7	19	1	3	0	3	3
11923	0	92	m	25	1	8	7	8	19	-1	3	1	3	3
11923	0	93	m	25	1	7	11	8	19	3	3	0	3	3
11923	0	94	m	25	1	11	15	11	19	4	3	1	3	3
11923	0	95	m	25	1	15	13	15	19	-2	3	1	3	3
11923	0	96	m	25	1	13	10	15	19	-5	3	1	3	3
11923	0	97	m	25	1	10	10	13	19	-3	2	0	3	3
11923	0	98	m	25	1	10	10	10	19	0	4	0	3	3
11923	0	99	m	25	1	10	10	10	19	0	3	0	3	3
11923	0	100	m	25	1	10	10	10	19	0	3	0	3	3
11923	0	101	m	25	1	10	10	11	19	-1	3	0	3	3
11923	0	102	m	25	1	10	10	11	19	-1	2	0	3	3
11923	0	103	m	25	1	10	10	10	19	0	3	0	3	3
11923	0	104	m	25	1	10	NA	11	19	NA	3	0	3	3
11924	0	0	m	62	1	10	13	10	14	3	3	1	1	1
11924	0	1	m	62	1	13	12	14	14	-2	3	1	1	1
11924	0	2	m	62	1	12	12	13	14	-1	2	1	1	1
11924	0	3	m	62	1	12	11	12	14	-1	2	0	1	1
11924	0	4	m	62	1	11	13	12	14	1	2	0	1	1
11924	0	5	m	62	1	13	8	14	14	-6	4	0	1	1
11924	0	6	m	62	1	8	8	14	14	-6	3	1	1	1
11924	0	7	m	62	1	8	9	8	14	1	2	1	1	1
11924	0	8	m	62	1	9	9	9	14	0	2	1	1	1
11924	0	9	m	62	1	9	9	9	14	0	4	1	1	1
11924	0	10	m	62	1	9	NA	10	14	NA	1	1	1	1
11926	0	0	f	69	1	12	10	12	12	-2	3	1	3	9
11926	0	1	f	69	1	10	9	12	12	-3	1	0	3	9
11926	0	2	f	69	1	9	NA	10	12	NA	1	0	3	9
11927	0	0	f	76	1	9	9	9	11	0	4	0	4	5
11927	0	1	f	76	1	9	9	10	11	-1	4	0	4	5
11927	0	2	f	76	1	9	9	10	11	-1	2	0	4	5
11927	0	3	f	76	1	9	4	11	11	-7	2	0	4	5
11927	0	4	f	76	1	4	4	9	11	-5	3	0	4	5
11927	0	5	f	76	1	4	4	4	11	0	3	0	4	5
11927	0	6	f	76	1	4	4	4	11	0	3	0	4	5
11927	0	7	f	76	1	4	4	4	11	0	3	0	4	5
11927	0	8	f	76	1	4	4	4	11	0	3	0	4	5
11927	0	9	f	76	1	4	NA	4	11	NA	2	0	4	5
11928	0	0	m	32	0	8	2	8	8	-6	3	1	1	2
11928	0	1	m	32	0	2	1	8	8	-7	3	0	1	2
11928	0	2	m	32	0	1	NA	2	8	NA	3	0	1	2
11929	0	0	m	52	0	4	NA	4	4	NA	3	0	1	2
11930	0	0	m	65	1	1	1	1	2	0	3	0	1	2
11930	0	1	m	65	1	1	NA	2	2	NA	3	0	1	2
11931	0	0	m	67	0	2	NA	2	2	NA	1	0	2	2
11933	0	0	m	34	0	10	7	10	10	-3	4	1	1	1
11933	0	1	m	34	0	7	6	10	10	-4	4	0	1	1
11933	0	2	m	34	0	6	5	7	10	-2	3	0	1	1
11933	0	3	m	34	0	5	4	6	10	-2	4	0	1	1
11933	0	4	m	34	0	4	2	5	10	-3	4	0	1	1
11933	0	5	m	34	0	2	3	4	10	-1	3	0	1	1
11933	0	6	m	34	0	3	3	3	10	0	4	0	1	1
11933	0	7	m	34	0	3	5	3	10	2	4	0	1	1
11933	0	8	m	34	0	5	8	6	10	2	4	1	1	1
11933	0	9	m	34	0	8	6	8	10	-2	4	0	1	1
11933	0	10	m	34	0	6	6	8	10	-2	4	1	1	1
11933	0	11	m	34	0	6	5	6	10	-1	3	1	1	1
11933	0	12	m	34	0	5	5	6	10	-1	2	0	1	1
11933	0	13	m	34	0	5	5	5	10	0	4	0	1	1
11933	0	14	m	34	0	5	4	5	10	-1	3	1	1	1
11933	0	15	m	34	0	4	2	5	10	-3	3	0	1	1
11933	0	16	m	34	0	2	3	5	10	-2	2	0	1	1
11933	0	17	m	34	0	3	5	3	10	2	2	0	1	1
11933	0	18	m	34	0	5	8	6	10	2	3	0	1	1
11933	0	19	m	34	0	8	5	8	10	-3	3	0	1	1
11933	0	20	m	34	0	5	5	8	10	-3	2	0	1	1
11933	0	21	m	34	0	5	3	8	10	-5	3	0	1	1
11933	0	22	m	34	0	3	2	6	10	-4	3	0	1	1
11933	0	23	m	34	0	2	NA	3	10	NA	3	0	1	1
11934	0	0	f	65	0	7	12	7	13	5	2	1	3	6
11934	0	1	f	65	0	12	11	12	13	-1	2	1	3	6
11934	0	2	f	65	0	11	11	13	13	-2	3	1	3	6
11934	0	3	f	65	0	11	11	12	13	-1	3	0	3	6
11934	0	4	f	65	0	11	10	12	13	-2	3	0	3	6
11934	0	5	f	65	0	10	11	12	13	-1	3	0	3	6
11934	0	6	f	65	0	11	9	11	13	-2	1	0	3	6
11934	0	7	f	65	0	9	10	12	13	-2	2	0	3	6
11934	0	8	f	65	0	10	6	11	13	-5	1	0	3	6
11934	0	9	f	65	0	6	7	10	13	-3	2	0	3	6
11934	0	10	f	65	0	7	9	7	13	2	3	0	3	6
11934	0	11	f	65	0	9	11	10	13	1	4	0	3	6
11934	0	12	f	65	0	11	11	11	13	0	4	1	3	6
11934	0	13	f	65	0	11	11	11	13	0	4	0	3	6
11934	0	14	f	65	0	11	11	11	13	0	4	1	3	6
11934	0	15	f	65	0	11	8	11	13	-3	3	0	3	6
11934	0	16	f	65	0	8	5	12	13	-7	3	0	3	6
11934	0	17	f	65	0	5	5	8	13	-3	3	1	3	6
11934	0	18	f	65	0	5	5	5	13	0	3	0	3	6
11934	0	19	f	65	0	5	6	5	13	1	2	0	3	6
11934	0	20	f	65	0	6	5	6	13	-1	2	0	3	6
11934	0	21	f	65	0	5	5	6	13	-1	2	0	3	6
11934	0	22	f	65	0	5	5	5	13	0	2	0	3	6
11934	0	23	f	65	0	5	5	5	13	0	2	0	3	6
11934	0	24	f	65	0	5	NA	5	13	NA	3	0	3	6
11935	0	0	f	61	0	2	NA	2	2	NA	3	0	0	0
11936	0	0	m	68	0	5	5	5	5	0	1	0	1	1
11936	0	1	m	68	0	5	5	5	5	0	2	0	1	1
11936	0	2	m	68	0	5	5	5	5	0	1	0	1	1
11936	0	3	m	68	0	5	4	5	5	-1	2	0	1	1
11936	0	4	m	68	0	4	5	5	5	0	1	0	1	1
11936	0	5	m	68	0	5	5	5	5	0	3	1	1	1
11936	0	6	m	68	0	5	5	5	5	0	3	1	1	1
11936	0	7	m	68	0	5	2	5	5	-3	4	1	1	1
11936	0	8	m	68	0	2	5	5	5	0	3	0	1	1
11936	0	9	m	68	0	5	3	5	5	-2	3	1	1	1
11936	0	10	m	68	0	3	2	5	5	-3	4	1	1	1
11936	0	11	m	68	0	2	2	3	5	-1	3	1	1	1
11936	0	12	m	68	0	2	2	2	5	0	3	1	1	1
11936	0	13	m	68	0	2	3	2	5	1	3	1	1	1
11936	0	14	m	68	0	3	4	3	5	1	3	0	1	1
11936	0	15	m	68	0	4	3	4	5	-1	4	0	1	1
11936	0	16	m	68	0	3	1	4	5	-3	2	0	1	1
11936	0	17	m	68	0	1	1	3	5	-2	3	1	1	1
11936	0	18	m	68	0	1	1	2	5	-1	3	1	1	1
11936	0	19	m	68	0	1	1	2	5	-1	2	0	1	1
11936	0	20	m	68	0	1	3	1	5	2	2	0	1	1
11936	0	21	m	68	0	3	NA	3	5	NA	2	0	1	1
11937	0	0	f	62	0	3	3	3	3	0	4	0	3	3
11937	0	1	f	62	0	3	2	3	3	-1	3	0	3	3
11937	0	2	f	62	0	2	2	3	3	-1	3	0	3	3
11937	0	3	f	62	0	2	2	2	3	0	3	0	3	3
11937	0	4	f	62	0	2	2	2	3	0	3	0	3	3
11937	0	5	f	62	0	2	2	2	3	0	3	0	3	3
11937	0	6	f	62	0	2	1	2	3	-1	4	0	3	3
11937	0	7	f	62	0	1	2	2	3	0	3	0	3	3
11937	0	8	f	62	0	2	1	2	3	-1	3	0	3	3
11937	0	9	f	62	0	1	2	2	3	0	3	0	3	3
11937	0	10	f	62	0	2	2	2	3	0	3	0	3	3
11937	0	11	f	62	0	2	2	2	3	0	3	0	3	3
11937	0	12	f	62	0	2	3	2	3	1	3	0	3	3
11937	0	13	f	62	0	3	NA	3	3	NA	3	0	3	3
11938	0	0	m	61	0	4	3	4	4	-1	0	0	2	2
11938	0	1	m	61	0	3	2	4	4	-2	3	0	2	2
11938	0	2	m	61	0	2	NA	3	4	NA	3	0	2	2
11939	0	0	f	89	0	11	8	11	11	-3	2	1	1	1
11939	0	1	f	89	0	8	7	11	11	-4	2	0	1	1
11939	0	2	f	89	0	7	6	9	11	-3	3	1	1	1
11939	0	3	f	89	0	6	NA	7	11	NA	2	0	1	1
11941	0	0	m	58	1	9	10	9	10	1	2	0	5	7
11941	0	1	m	58	1	10	9	10	10	-1	2	0	5	7
11941	0	2	m	58	1	9	NA	10	10	NA	1	0	5	7
11942	0	0	f	40	0	5	5	5	5	0	3	1	1	2
11942	0	1	f	40	0	5	2	5	5	-3	3	0	1	2
11942	0	2	f	40	0	2	NA	5	5	NA	3	0	1	2
11943	0	0	f	75	0	5	NA	5	5	NA	3	0	3	9
11945	0	0	m	40	0	8	6	8	8	-2	2	1	1	1
11945	0	1	m	40	0	6	6	8	8	-2	2	0	1	1
11945	0	2	m	40	0	6	6	6	8	0	2	0	1	1
11945	0	3	m	40	0	6	6	6	8	0	2	0	1	1
11945	0	4	m	40	0	6	6	6	8	0	3	0	1	1
11945	0	5	m	40	0	6	6	6	8	0	2	0	1	1
11945	0	6	m	40	0	6	7	6	8	1	1	0	1	1
11945	0	7	m	40	0	7	7	7	8	0	2	0	1	1
11945	0	8	m	40	0	7	7	7	8	0	2	0	1	1
11945	0	9	m	40	0	7	3	7	8	-4	2	0	1	1
11945	0	10	m	40	0	3	3	7	8	-4	3	0	1	1
11945	0	11	m	40	0	3	2	3	8	-1	3	0	1	1
11945	0	12	m	40	0	2	1	3	8	-2	1	0	1	1
11945	0	13	m	40	0	1	1	2	8	-1	1	0	1	1
11945	0	14	m	40	0	1	2	1	8	1	4	0	1	1
11945	0	15	m	40	0	2	NA	2	8	NA	2	0	1	1
11946	0	0	f	42	0	0	0	0	0	0	2	0	0	0
11946	0	1	f	42	0	0	0	0	0	0	1	0	0	0
11946	0	2	f	42	0	0	0	0	0	0	3	0	0	0
11946	0	3	f	42	0	0	0	0	0	0	2	0	0	0
11946	0	4	f	42	0	0	0	0	0	0	2	0	0	0
11946	0	5	f	42	0	0	0	0	0	0	2	0	0	0
11946	0	6	f	42	0	0	0	0	0	0	2	0	0	0
11946	0	7	f	42	0	0	0	0	0	0	3	0	0	0
11946	0	8	f	42	0	0	0	0	0	0	3	0	0	0
11946	0	9	f	42	0	0	0	0	0	0	3	0	0	0
11946	0	10	f	42	0	0	0	0	0	0	3	0	0	0
11946	0	11	f	42	0	0	0	0	0	0	3	0	0	0
11946	0	12	f	42	0	0	0	0	0	0	3	0	0	0
11946	0	13	f	42	0	0	0	0	0	0	2	0	0	0
11946	0	14	f	42	0	0	NA	0	0	NA	2	0	0	0
11947	0	0	m	73	1	5	7	5	8	2	2	0	2	2
11947	0	1	m	73	1	7	7	7	8	0	4	0	2	2
11947	0	2	m	73	1	7	NA	8	8	NA	3	0	2	2
11948	0	0	f	36	0	1	NA	1	1	NA	3	0	0	0
11949	0	0	m	66	1	11	15	11	23	4	2	1	1	1
11949	0	1	m	66	1	15	14	16	23	-2	2	1	1	1
11949	0	2	m	66	1	14	18	16	23	2	1	0	1	1
11949	0	3	m	66	1	18	18	18	23	0	2	1	1	1
11949	0	4	m	66	1	18	18	19	23	-1	3	1	1	1
11949	0	5	m	66	1	18	18	19	23	-1	3	0	1	1
11949	0	6	m	66	1	18	17	18	23	-1	2	0	1	1
11949	0	7	m	66	1	17	18	19	23	-1	3	0	1	1
11949	0	8	m	66	1	18	18	18	23	0	3	0	1	1
11949	0	9	m	66	1	18	18	20	23	-2	3	0	1	1
11949	0	10	m	66	1	18	19	19	23	0	2	0	1	1
11949	0	11	m	66	1	19	22	19	23	3	2	0	1	1
11949	0	12	m	66	1	22	20	23	23	-3	1	0	1	1
11949	0	13	m	66	1	20	21	22	23	-1	1	0	1	1
11949	0	14	m	66	1	21	22	21	23	1	2	0	1	1
11949	0	15	m	66	1	22	22	22	23	0	0	0	1	1
11949	0	16	m	66	1	22	22	23	23	-1	1	0	1	1
11949	0	17	m	66	1	22	NA	22	23	NA	0	0	1	1
11950	0	0	f	66	0	3	NA	3	3	NA	3	0	2	4
11950	1	5	f	66	0	2	NA	2	2	NA	3	0	2	4
11951	0	0	f	61	0	1	1	1	2	0	1	0	0	0
11951	0	1	f	61	0	1	1	1	2	0	0	0	0	0
11951	0	2	f	61	0	1	2	1	2	1	1	0	0	0
11951	0	3	f	61	0	2	2	2	2	0	1	0	0	0
11951	0	4	f	61	0	2	2	2	2	0	1	0	0	0
11951	0	5	f	61	0	2	1	2	2	-1	0	0	0	0
11951	0	6	f	61	0	1	2	2	2	0	3	0	0	0
11951	0	7	f	61	0	2	0	2	2	-2	1	0	0	0
11951	0	8	f	61	0	0	1	2	2	-1	1	0	0	0
11951	0	9	f	61	0	1	1	1	2	0	2	0	0	0
11951	0	10	f	61	0	1	1	1	2	0	0	0	0	0
11951	0	11	f	61	0	1	1	1	2	0	1	0	0	0
11951	0	12	f	61	0	1	1	1	2	0	3	0	0	0
11951	0	13	f	61	0	1	0	1	2	-1	4	0	0	0
11951	0	14	f	61	0	0	2	1	2	1	2	0	0	0
11951	0	15	f	61	0	2	NA	2	2	NA	1	0	0	0
11952	0	0	m	65	0	8	9	8	10	1	2	1	2	3
11952	0	1	m	65	0	9	3	10	10	-7	3	1	2	3
11952	0	2	m	65	0	3	3	9	10	-6	3	0	2	3
11952	0	3	m	65	0	3	1	4	10	-3	3	0	2	3
11952	0	4	m	65	0	1	1	3	10	-2	3	0	2	3
11952	0	5	m	65	0	1	2	1	10	1	3	0	2	3
11952	0	6	m	65	0	2	3	2	10	1	1	0	2	3
11952	0	7	m	65	0	3	2	3	10	-1	1	0	2	3
11952	0	8	m	65	0	2	2	3	10	-1	0	0	2	3
11952	0	9	m	65	0	2	2	2	10	0	1	0	2	3
11952	0	10	m	65	0	2	4	3	10	1	1	0	2	3
11952	0	11	m	65	0	4	5	4	10	1	3	0	2	3
11952	0	12	m	65	0	5	4	6	10	-2	1	0	2	3
11952	0	13	m	65	0	4	8	5	10	3	1	0	2	3
11952	0	14	m	65	0	8	9	8	10	1	3	1	2	3
11952	0	15	m	65	0	9	9	9	10	0	3	0	2	3
11952	0	16	m	65	0	9	8	9	10	-1	2	0	2	3
11952	0	17	m	65	0	8	10	9	10	1	2	1	2	3
11952	0	18	m	65	0	10	7	10	10	-3	3	0	2	3
11952	0	19	m	65	0	7	5	10	10	-5	1	0	2	3
11952	0	20	m	65	0	5	3	8	10	-5	1	0	2	3
11952	0	21	m	65	0	3	4	5	10	-1	2	0	2	3
11952	0	22	m	65	0	4	3	4	10	-1	4	1	2	3
11952	0	23	m	65	0	3	2	4	10	-2	4	1	2	3
11952	0	24	m	65	0	2	2	3	10	-1	1	0	2	3
11952	0	25	m	65	0	2	0	2	10	-2	2	0	2	3
11952	0	26	m	65	0	0	1	2	10	-1	1	0	2	3
11952	0	27	m	65	0	1	NA	1	10	NA	1	0	2	3
11953	0	0	f	67	0	2	NA	2	2	NA	4	0	2	2
11954	0	0	m	82	0	6	11	6	13	5	3	1	2	2
11954	0	1	m	82	0	11	7	11	13	-4	4	0	2	2
11954	0	2	m	82	0	7	4	11	13	-7	1	0	2	2
11954	0	3	m	82	0	4	4	7	13	-3	1	0	2	2
11954	0	4	m	82	0	4	6	5	13	1	1	0	2	2
11954	0	5	m	82	0	6	5	6	13	-1	2	1	2	2
11954	0	6	m	82	0	5	13	6	13	7	2	0	2	2
11954	0	7	m	82	0	13	11	13	13	-2	4	1	2	2
11954	0	8	m	82	0	11	8	13	13	-5	2	1	2	2
11954	0	9	m	82	0	8	7	11	13	-4	3	0	2	2
11954	0	10	m	82	0	7	8	10	13	-2	4	0	2	2
11954	0	11	m	82	0	8	10	8	13	2	4	0	2	2
11954	0	12	m	82	0	10	10	11	13	-1	4	0	2	2
11954	0	13	m	82	0	10	7	10	13	-3	4	0	2	2
11954	0	14	m	82	0	7	9	10	13	-1	3	0	2	2
11954	0	15	m	82	0	9	6	9	13	-3	3	0	2	2
11954	0	16	m	82	0	6	4	9	13	-5	3	0	2	2
11954	0	17	m	82	0	4	4	6	13	-2	2	0	2	2
11954	0	18	m	82	0	4	3	5	13	-2	2	0	2	2
11954	0	19	m	82	0	3	2	5	13	-3	2	1	2	2
11954	0	20	m	82	0	2	7	4	13	3	2	0	2	2
11954	0	21	m	82	0	7	6	7	13	-1	3	1	2	2
11954	0	22	m	82	0	6	4	7	13	-3	3	1	2	2
11954	0	23	m	82	0	4	2	6	13	-4	2	0	2	2
11954	0	24	m	82	0	2	1	4	13	-3	3	0	2	2
11954	0	25	m	82	0	1	2	2	13	0	3	0	2	2
11954	0	26	m	82	0	2	0	2	13	-2	3	0	2	2
11954	0	27	m	82	0	0	NA	2	13	NA	3	0	2	2
11955	0	0	f	94	0	6	NA	6	6	NA	2	0	3	3
11956	0	0	f	31	1	7	5	7	7	-2	3	0	2	3
11956	0	1	f	31	1	5	NA	7	7	NA	1	0	2	3
11956	1	10	f	31	1	9	9	9	10	0	0	0	2	3
11956	1	11	f	31	1	9	9	9	10	0	2	1	2	3
11956	1	12	f	31	1	9	9	9	10	0	3	0	2	3
11956	1	13	f	31	1	9	8	9	10	-1	3	0	2	3
11956	1	14	f	31	1	8	9	9	10	0	3	0	2	3
11956	1	15	f	31	1	9	10	9	10	1	3	0	2	3
11956	1	16	f	31	1	10	9	10	10	-1	3	0	2	3
11956	1	17	f	31	1	9	7	10	10	-3	3	0	2	3
11956	1	18	f	31	1	7	7	9	10	-2	2	0	2	3
11956	1	19	f	31	1	7	NA	7	10	NA	3	0	2	3
11957	0	0	m	68	0	14	9	14	14	-5	4	1	2	3
11957	0	1	m	68	0	9	9	14	14	-5	2	0	2	3
11957	0	2	m	68	0	9	10	9	14	1	1	0	2	3
11957	0	3	m	68	0	10	7	10	14	-3	0	0	2	3
11957	0	4	m	68	0	7	7	10	14	-3	1	0	2	3
11957	0	5	m	68	0	7	7	7	14	0	1	0	2	3
11957	0	6	m	68	0	7	7	7	14	0	0	0	2	3
11957	0	7	m	68	0	7	7	7	14	0	1	0	2	3
11957	0	8	m	68	0	7	6	7	14	-1	3	0	2	3
11957	0	9	m	68	0	6	NA	7	14	NA	0	0	2	3
11957	1	15	m	68	0	15	14	15	15	-1	4	1	2	3
11957	1	16	m	68	0	14	15	15	15	0	3	0	2	3
11957	1	17	m	68	0	15	15	15	15	0	4	0	2	3
11957	1	18	m	68	0	15	14	15	15	-1	4	0	2	3
11957	1	19	m	68	0	14	14	15	15	-1	3	0	2	3
11957	1	20	m	68	0	14	13	14	15	-1	3	0	2	3
11957	1	21	m	68	0	13	15	14	15	1	3	0	2	3
11957	1	22	m	68	0	15	13	15	15	-2	4	0	2	3
11957	1	23	m	68	0	13	13	15	15	-2	4	0	2	3
11957	1	24	m	68	0	13	12	14	15	-2	4	0	2	3
11957	1	25	m	68	0	12	10	13	15	-3	2	0	2	3
11957	1	26	m	68	0	10	10	12	15	-2	2	0	2	3
11957	1	27	m	68	0	10	10	10	15	0	3	0	2	3
11957	1	28	m	68	0	10	10	10	15	0	2	0	2	3
11957	1	29	m	68	0	10	10	10	15	0	2	0	2	3
11957	1	30	m	68	0	10	12	10	15	2	3	0	2	3
11957	1	31	m	68	0	12	NA	12	15	NA	2	0	2	3
11958	0	0	f	50	0	3	7	3	7	4	1	0	3	4
11958	0	1	f	50	0	7	7	7	7	0	1	0	3	4
11958	0	2	f	50	0	7	7	7	7	0	2	0	3	4
11958	0	3	f	50	0	7	6	7	7	-1	3	0	3	4
11958	0	4	f	50	0	6	4	7	7	-3	3	0	3	4
11958	0	5	f	50	0	4	5	6	7	-1	3	0	3	4
11958	0	6	f	50	0	5	5	5	7	0	3	0	3	4
11958	0	7	f	50	0	5	4	5	7	-1	3	0	3	4
11958	0	8	f	50	0	4	5	5	7	0	3	0	3	4
11958	0	9	f	50	0	5	3	5	7	-2	1	0	3	4
11958	0	10	f	50	0	3	3	5	7	-2	2	0	3	4
11958	0	11	f	50	0	3	4	4	7	0	2	0	3	4
11958	0	12	f	50	0	4	4	4	7	0	3	0	3	4
11958	0	13	f	50	0	4	3	4	7	-1	3	0	3	4
11958	0	14	f	50	0	3	3	4	7	-1	3	0	3	4
11958	0	15	f	50	0	3	2	3	7	-1	3	0	3	4
11958	0	16	f	50	0	2	4	3	7	1	2	0	3	4
11958	0	17	f	50	0	4	3	4	7	-1	2	0	3	4
11958	0	18	f	50	0	3	4	4	7	0	2	0	3	4
11958	0	19	f	50	0	4	3	4	7	-1	2	0	3	4
11958	0	20	f	50	0	3	3	4	7	-1	2	0	3	4
11958	0	21	f	50	0	3	NA	3	7	NA	1	0	3	4
11959	0	0	f	61	0	2	2	2	5	0	3	0	1	1
11959	0	1	f	61	0	2	2	2	5	0	3	0	1	1
11959	0	2	f	61	0	2	4	2	5	2	2	0	1	1
11959	0	3	f	61	0	4	5	4	5	1	2	0	1	1
11959	0	4	f	61	0	5	3	5	5	-2	2	0	1	1
11959	0	5	f	61	0	3	2	5	5	-3	2	0	1	1
11959	0	6	f	61	0	2	3	3	5	0	1	0	1	1
11959	0	7	f	61	0	3	1	3	5	-2	2	0	1	1
11959	0	8	f	61	0	1	2	3	5	-1	2	0	1	1
11959	0	9	f	61	0	2	NA	2	5	NA	2	0	1	1
11960	0	0	f	49	0	2	1	2	2	-1	0	0	0	0
11960	0	1	f	49	0	1	2	2	2	0	2	0	0	0
11960	0	2	f	49	0	2	1	2	2	-1	1	0	0	0
11960	0	3	f	49	0	1	2	2	2	0	2	0	0	0
11960	0	4	f	49	0	2	0	2	2	-2	3	0	0	0
11960	0	5	f	49	0	0	0	2	2	-2	1	0	0	0
11960	0	6	f	49	0	0	NA	0	2	NA	1	0	0	0
11960	1	8	f	49	0	0	0	0	0	0	1	0	0	0
11960	1	9	f	49	0	0	0	0	0	0	0	0	0	0
11960	1	10	f	49	0	0	NA	0	0	NA	2	0	0	0
11961	0	0	f	62	1	11	15	11	21	4	4	1	3	4
11961	0	1	f	62	1	15	18	16	21	2	4	0	3	4
11961	0	2	f	62	1	18	19	18	21	1	1	0	3	4
11961	0	3	f	62	1	19	19	19	21	0	1	0	3	4
11961	0	4	f	62	1	19	18	19	21	-1	1	0	3	4
11961	0	5	f	62	1	18	18	19	21	-1	1	0	3	4
11961	0	6	f	62	1	18	18	18	21	0	1	0	3	4
11961	0	7	f	62	1	18	18	18	21	0	2	1	3	4
11961	0	8	f	62	1	18	19	18	21	1	4	1	3	4
11961	0	9	f	62	1	19	21	19	21	2	3	1	3	4
11961	0	10	f	62	1	21	19	21	21	-2	2	1	3	4
11961	0	11	f	62	1	19	20	21	21	-1	4	1	3	4
11961	0	12	f	62	1	20	20	20	21	0	3	1	3	4
11961	0	13	f	62	1	20	19	20	21	-1	1	0	3	4
11961	0	14	f	62	1	19	17	20	21	-3	1	0	3	4
11961	0	15	f	62	1	17	18	19	21	-1	1	0	3	4
11961	0	16	f	62	1	18	17	18	21	-1	3	0	3	4
11961	0	17	f	62	1	17	17	18	21	-1	3	0	3	4
11961	0	18	f	62	1	17	17	17	21	0	3	0	3	4
11961	0	19	f	62	1	17	17	17	21	0	1	0	3	4
11961	0	20	f	62	1	17	18	17	21	1	1	0	3	4
11961	0	21	f	62	1	18	16	18	21	-2	1	0	3	4
11961	0	22	f	62	1	16	19	18	21	1	1	0	3	4
11961	0	23	f	62	1	19	18	19	21	-1	1	0	3	4
11961	0	24	f	62	1	18	18	19	21	-1	2	0	3	4
11961	0	25	f	62	1	18	NA	18	21	NA	1	0	3	4
11962	0	0	f	81	1	12	12	12	15	0	4	0	4	5
11962	0	1	f	81	1	12	14	14	15	0	2	0	4	5
11962	0	2	f	81	1	14	15	14	15	1	4	0	4	5
11962	0	3	f	81	1	15	NA	15	15	NA	3	0	4	5
11963	0	0	m	72	0	7	2	7	7	-5	3	0	2	3
11963	0	1	m	72	0	2	2	7	7	-5	3	0	2	3
11963	0	2	m	72	0	2	2	2	7	0	3	0	2	3
11963	0	3	m	72	0	2	2	2	7	0	2	0	2	3
11963	0	4	m	72	0	2	4	2	7	2	2	0	2	3
11963	0	5	m	72	0	4	3	4	7	-1	2	0	2	3
11963	0	6	m	72	0	3	4	4	7	0	2	0	2	3
11963	0	7	m	72	0	4	4	4	7	0	2	0	2	3
11963	0	8	m	72	0	4	NA	4	7	NA	3	0	2	3
11964	0	0	m	68	1	7	11	7	12	4	0	0	5	7
11964	0	1	m	68	1	11	12	11	12	1	1	0	5	7
11964	0	2	m	68	1	12	11	12	12	-1	2	0	5	7
11964	0	3	m	68	1	11	7	12	12	-5	1	0	5	7
11964	0	4	m	68	1	7	8	11	12	-3	1	0	5	7
11964	0	5	m	68	1	8	8	8	12	0	1	0	5	7
11964	0	6	m	68	1	8	9	8	12	1	1	0	5	7
11964	0	7	m	68	1	9	7	10	12	-3	2	0	5	7
11964	0	8	m	68	1	7	NA	10	12	NA	3	0	5	7
11964	1	11	m	68	1	8	7	8	8	-1	3	1	5	7
11964	1	12	m	68	1	7	7	8	8	-1	2	0	5	7
11964	1	13	m	68	1	7	8	7	8	1	4	0	5	7
11964	1	14	m	68	1	8	7	8	8	-1	2	0	5	7
11964	1	15	m	68	1	7	4	8	8	-4	2	0	5	7
11964	1	16	m	68	1	4	5	7	8	-2	3	0	5	7
11964	1	17	m	68	1	5	6	5	8	1	2	0	5	7
11964	1	18	m	68	1	6	5	7	8	-2	2	0	5	7
11964	1	19	m	68	1	5	4	6	8	-2	3	0	5	7
11964	1	20	m	68	1	4	4	5	8	-1	2	0	5	7
11964	1	21	m	68	1	4	5	4	8	1	2	0	5	7
11964	1	22	m	68	1	5	NA	5	8	NA	2	0	5	7
11964	2	26	m	68	1	4	3	4	4	-1	1	0	5	7
11964	2	27	m	68	1	3	4	4	4	0	3	0	5	7
11964	2	28	m	68	1	4	3	4	4	-1	0	0	5	7
11964	2	29	m	68	1	3	2	4	4	-2	1	0	5	7
11964	2	30	m	68	1	2	2	3	4	-1	0	0	5	7
11964	2	31	m	68	1	2	2	2	4	0	1	0	5	7
11964	2	32	m	68	1	2	NA	2	4	NA	2	0	5	7
11964	3	35	m	68	1	10	10	10	10	0	1	0	5	7
11964	3	36	m	68	1	10	NA	10	10	NA	1	0	5	7
11965	0	0	m	76	0	4	4	4	4	0	3	0	3	4
11965	0	1	m	76	0	4	4	4	4	0	2	0	3	4
11965	0	2	m	76	0	4	3	4	4	-1	3	0	3	4
11965	0	3	m	76	0	3	4	4	4	0	2	0	3	4
11965	0	4	m	76	0	4	NA	4	4	NA	2	0	3	4
11966	0	0	f	81	0	12	12	12	12	0	3	0	1	1
11966	0	1	f	81	0	12	12	12	12	0	2	0	1	1
11966	0	2	f	81	0	12	11	12	12	-1	2	0	1	1
11966	0	3	f	81	0	11	12	12	12	0	2	0	1	1
11966	0	4	f	81	0	12	11	12	12	-1	2	1	1	1
11966	0	5	f	81	0	11	8	12	12	-4	2	0	1	1
11966	0	6	f	81	0	8	9	11	12	-2	2	1	1	1
11966	0	7	f	81	0	9	9	10	12	-1	1	0	1	1
11966	0	8	f	81	0	9	6	9	12	-3	2	0	1	1
11966	0	9	f	81	0	6	6	9	12	-3	2	0	1	1
11966	0	10	f	81	0	6	6	6	12	0	2	0	1	1
11966	0	11	f	81	0	6	NA	6	12	NA	2	0	1	1
11968	0	0	f	54	0	6	6	6	6	0	1	1	2	2
11968	0	1	f	54	0	6	6	6	6	0	2	1	2	2
[truncated: 5,703 more rows]

## Sheet: caption
Legend:	description	variable type	comment
encounterNumber	random identification number	whole number
admission_n	number of ICU admission for the evaluated date	consecutive numbers starting with 0 for the first ICU admission
days_since_admission	days since ICU admission	0-n
sex	patient sex	m or f
age	patient age	whole number
deceased	in-hospital death	0=no; 1=yes
sofa	SOFA score for the evaluated date on ICU in that line	0-24	For every patient a SOFA score was raised daily. For further detail on SOFA scoring please see S1 Appendix section A "SOFA scoring".
sofa_following_24h	SOFA score for the 24h following the evaluated date on ICU in that line	0-24	reason: in sepsis-3* a time frame of 24h after onset of infection was considered
sofa_previous_48h	SOFA score for the 48h before the evaluated date on ICU in that line	0-24	reason: in sepsis-3* a time frame of up to 48h before onset of infection was considered
sepsis-3_sofa_absolute	SOFA implementation reffered to as "SOFA" in the manuscript	0-24	SOFA application comparable to sepsis-3 (maximum) SOFA implementation in sepsis-3 validation study* in which a maximum SOFA score was determined from 48 hours before to 24 hours after onset of infection. For further detail of SOFA application in our study please see S1 Appendix section A "SOFA application".
sepsis-3_sofa_change	SOFA implementation reffered to as "SOFA_change" in the manuscript	0-24	SOFA application comparable to the implementation of an acute change in SOFA in sepsis-3 validation study*; for further detail of SOFA application in our study please see S1 Appendix section A "SOFA application".
SIRS	number of fulfilled SIRS criteria reffered to as "SIRS" in the manuscript	0-4	For further detail on SIRS implementation in our study please see S1 Appendix section A "SIRS extraction".
infection	presence of an infection on the evaluated date	0=no; 1=yes	For further detail on identification of infection please see S1 Appendix section A "Identification of infection onset".
nComorbid	number of comorbidities of that patient	0-n
charlstScore	Weighted Charlson Comorbidity Index for that patient	0-37 (theoretically)	Implemented as described in**.
			*Seymour CW, Liu VX, Iwashyna TJ, Brunkhorst FM, Rea TD, Scherag A, et al. Assessment of clinical criteria for sepsis: for the Third International Consensus Definitions for Sepsis and Septic Shock (Sepsis-3). JAMA. 2016;315: 762-774.
			**Halfon P, Eggli Y, van Melle G, Chevalier J, Wasserfallen J-B, Burnand B. Measuring potentially avoidable hospital readmissions. J Clin Epidemiol. 2002;55: 573-587.
